# Supplementary material for: Compensatory Increase of Transglutaminase 2 Is Responsible for Resistance to mTOR Inhibitor Treatment
Source: PLoS One. 2016 Feb 12;11(2):e0149388. doi: 10.1371/journal.pone.0149388 (PMC4752276; doi:10.1371/journal.pone.0149388)
Supplement: S1 Table — (XLSX) [file pone.0149388.s001.xlsx]

## Sheet: All genes
ID	Gene Symbol	Gene Title	TSC2+/+ p53-/-, biological replicate 1, no treatment	TSC2+/+ p53-/-, biological replicate 2, no treatment	TSC2+/+ p53-/-, biological replicate 3, no treatment	TSC2-/- p53-/-, biological replicate 1, no treatment	TSC2-/- p53-/-, biological replicate 2, no treatment	TSC2-/- p53-/-, biological replicate 3, no treatment	TSC2-/- p53-/-, biological replicate 1, treated, time course 2 hours	TSC2-/- p53-/-, biological replicate 2, treated, time course 2 hours	TSC2-/- p53-/-, biological replicate 1, treated, time course 6 hours	TSC2-/- p53-/-, biological replicate 2, treated, time course 6 hours	TSC2-/- p53-/-, biological replicate 1, treated, time course 12 hours	TSC2-/- p53-/-, biological replicate 2, treated, time course 12 hours	TSC2-/- p53-/-, biological replicate 1, treated, time course 24 hours	TSC2-/- p53-/-, biological replicate 2, treated, time course 24 hours	TSC1-/-, biological replicate 1, no treatment	TSC1-/-, biological replicate 2, no treatment	TSC1-/-, biological replicate 3, no treatment	TSC1-/-, biological replicate 1, treated, time course 2 hours	TSC1-/-, biological replicate 2, treated, time course 2 hours	TSC1-/-, biological replicate 1, treated, time course 6 hours	TSC1-/-, biological replicate 2, treated, time course 6 hours	TCS1-/-, biological replicate 1, treated, time course 12 hours	TSC1-/-, biological replicate 2, treated, time course 12 hours	TSC1-/-, biological replicate 1, treated, time course 24 hours	TSC1-/-, biological replicate 2, treated, time course 24 hours
1448961_at	Plscr2	phospholipid scramblase 2	9.04142	8.93975	8.95456	5.36677	5.46979	5.57976	5.20857	6.30947	6.38108	6.03351	7.74315	7.21445	7.95135	8.08688	3.74359	4.0629	4.08507	4.44664	4.49345	4.69456	4.94755	5.77485	5.72942	6.14907	7.03914
1448398_s_at	Rpl22	ribosomal protein L22	10.4417	10.162	10.0651	8.92404	8.8065	8.83773	8.969	9.0412	9.73375	9.46788	10.4717	10.2443	10.8919	10.984	9.33223	9.41063	9.49297	9.57492	9.68614	9.68985	9.60501	10.2473	10.2805	11.1554	11.155
1434089_at	Synpo	synaptopodin	10.4577	10.3209	10.3036	6.88569	6.41486	6.13595	7.00143	6.7981	8.1482	8.01421	8.91526	8.54335	8.62168	8.48931	7.53091	7.48458	7.69102	8.03683	8.14907	8.34751	8.34355	9.20449	9.32899	9.32964	9.5818
1417065_at	Egr1	early growth response 1	11.8922	11.8625	11.9502	7.64369	7.52548	7.49575	10.4075	10.4801	10.3141	10.3829	10.5311	10.3892	9.63263	9.56358	6.746	6.79841	6.65398	9.04339	9.14801	8.73939	8.83986	9.14801	9.07414	8.78397	9.13636
1426951_at	Crim1	cysteine rich transmembrane BMP regulator 1 (chordin like)	8.33071	8.11826	8.32047	8.627	8.56679	8.46095	8.74076	8.74374	9.56716	9.25775	10.0122	10.1073	10.5894	10.4689	7.58188	7.50642	7.90661	8.09907	8.19667	8.76957	8.64785	9.4028	9.48274	9.70391	10.151
1421344_a_at	Jub	ajuba	10.8826	10.8369	10.8655	9.09777	9.10445	9.19998	9.15616	8.86989	10.1882	10.2098	10.7422	10.7873	10.9104	10.9155	9.07817	9.09016	9.37011	9.11277	9.14614	9.9224	9.94197	10.56	10.4344	10.8293	10.8747
1450924_at	Hdgfrp3	hepatoma-derived growth factor, related protein 3	5.99677	5.86397	5.81872	5.01562	4.71589	4.84048	4.66573	5.02205	5.87331	5.45295	6.66383	6.38928	6.49717	6.75366	6.46778	6.50032	6.98473	6.73806	6.60867	7.52132	7.35833	7.83816	7.92078	7.97731	8.17489
1417009_at	C1ra	complement component 1, r subcomponent A	10.4978	10.2979	10.1761	10.0835	9.96721	10.0334	10.2555	10.2943	10.5969	10.4814	11.1669	11.3214	11.7914	11.7093	10.6903	10.69	10.8154	10.9017	11.0085	11.2991	11.2279	11.9888	11.9704	12.3618	12.441
1456404_at	Adamts5	a disintegrin-like and metallopeptidase (reprolysin type) with thrombospondin type 1 motif, 5 (aggrecanase-2)	8.85172	8.65035	8.79363	7.21795	7.40096	7.25926	7.40653	7.66237	8.06604	7.80761	8.5793	8.28012	9.07445	8.91813	8.2682	8.14416	8.47756	8.94002	9.09403	8.92594	8.96323	9.52248	9.40239	9.49247	9.83797
1455900_x_at	Tgm2	transglutaminase 2, C polypeptide	6.64747	6.54135	6.17503	8.97563	8.98924	8.93038	9.13085	9.54539	9.75545	9.724	10.6612	10.3862	10.4638	10.8479	8.73067	8.12853	8.4112	8.72681	8.90103	8.62262	8.8615	9.64157	9.63552	10.4166	10.1614
1435977_at	Hdgfrp3	hepatoma-derived growth factor, related protein 3	6.97951	6.74205	6.71099	5.85055	5.90175	5.9774	6.21116	5.58	6.80805	6.475	7.70698	7.54094	7.54342	7.55001	7.272	7.29934	7.74685	7.49168	7.3904	8.42368	8.33286	8.70138	8.75272	8.75419	8.83393
1427747_a_at	Lcn2	lipocalin 2	9.72142	9.62833	9.62833	6.06455	5.86133	6.00448	6.7674	6.25955	6.46915	6.69176	6.69556	7.01166	7.76228	7.42441	10.4576	10.3732	10.0703	10.4634	10.584	10.7344	10.6179	11.3044	11.4407	11.7656	11.676
1436968_x_at	Klhl24	kelch-like 24 (Drosophila)	7.25813	7.43097	7.53375	6.78527	6.5722	6.42509	7.756	8.6039	8.62272	8.57121	8.98049	8.70528	7.71595	8.69647	6.65492	6.54747	6.56157	7.97166	8.10556	7.26915	7.25767	7.81505	8.13429	7.84584	8.22147
1426541_a_at	Endod1	endonuclease domain containing 1	3.67922	4.10272	3.96671	3.83442	3.87629	3.75346	3.74814	3.7872	4.51358	3.93212	5.23399	5.51541	5.31767	5.54768	5.26265	5.13322	5.26077	5.03705	5.24524	4.9169	5.0156	5.66589	5.90382	6.45786	6.67626
1452106_at	Npnt	nephronectin	5.64006	4.97266	4.94782	9.96994	9.82786	9.68765	9.87195	9.85934	10.3528	10.551	11.4665	10.8492	11.2643	11.6099	5.49789	5.42814	6.07087	5.80152	5.27227	6.01952	5.78816	6.24361	6.74489	7.31256	7.38054
1448735_at	Cp	ceruloplasmin	9.34748	8.86961	8.89937	7.74383	7.92409	7.92624	8.33911	8.70014	8.79794	8.46924	9.3563	9.27662	9.49688	9.43784	10.5251	10.297	10.6525	11.0755	11.2824	11.2446	11.0761	11.644	11.7283	12.2201	12.4092
1436747_at	Fam100b	family with sequence similarity 100, member B	10.201	10.1971	10.2144	8.8285	8.64133	8.74273	10.2219	9.94964	11.011	11.0053	10.5993	10.6391	10.3553	10.2867	8.72819	8.79154	8.90463	9.91406	9.93502	10.5394	10.5727	10.4196	10.4894	10.1796	10.5364
1452387_a_at	Amotl2	angiomotin-like 2	11.073	11.0166	11.0888	9.81535	9.90467	9.79658	9.9584	9.92942	10.4556	10.5918	11.0378	11.0035	11.557	11.2407	9.65303	9.7185	9.56891	9.84127	9.90466	10.0541	10.0651	10.7097	10.5471	11.1505	11.3893
1448323_a_at	Bgn	biglycan	13.6289	13.6217	13.631	8.8301	8.83047	8.81197	8.97031	8.83691	9.16479	9.00481	9.38689	9.39962	10.4008	10.3146	10.6383	10.6457	10.504	10.9101	10.957	11.1458	11.1478	11.6348	11.7223	12.2888	12.2219
1416405_at	Bgn	biglycan	13.372	13.3631	13.2878	9.22744	9.28341	9.2156	9.3853	9.3549	9.62903	9.45253	9.9036	10.0599	10.8258	10.6522	10.9758	10.9552	10.8059	11.1832	11.2072	11.3689	11.3661	11.8165	11.8513	12.2879	12.2438
1424420_at	Ccpg1	cell cycle progression 1	6.75347	6.94946	6.7856	5.29274	5.39208	5.30083	5.5419	5.86135	6.83411	6.62142	7.1853	7.18561	6.63335	7.01348	6.29682	6.12866	6.23409	6.55736	6.41029	7.04732	6.85347	7.4805	7.75065	7.31047	7.63126
1450377_at	Thbs1	thrombospondin 1	10.0695	10.1855	10.253	10.1869	10.1538	10.1488	10.9984	10.9742	11.5342	11.5185	11.7924	11.6704	11.677	11.6326	9.89317	9.82811	9.65278	10.3829	10.6252	10.7425	10.5806	11.3654	11.2821	11.1276	11.4575
1452107_s_at	Npnt	nephronectin	4.27634	4.16296	4.05176	8.54635	8.38229	8.2501	8.09779	8.24426	8.81921	8.7115	9.72049	9.46154	9.66561	10.0384	4.8742	4.35394	4.35712	4.44951	4.63973	4.35661	4.53488	4.84507	5.23717	5.82338	6.04846
1437889_x_at	Bgn	biglycan	12.4509	12.4735	12.4514	8.29411	8.36347	8.36313	8.51443	8.4583	8.66489	8.60044	8.88785	8.82365	9.8723	9.65484	9.99061	10.0478	9.8312	10.2121	10.1815	10.4943	10.4876	10.9348	10.8427	11.3526	11.1828
1451932_a_at	Adamtsl4	ADAMTS-like 4	8.53481	8.22223	8.18656	7.95527	7.98628	8.13021	8.26336	8.06559	8.85198	8.77946	9.4679	8.9946	9.50399	9.38942	8.74172	8.76945	8.85198	8.96819	8.86427	9.11241	9.16188	9.99561	10.064	10.0825	10.1042
1438312_s_at	Ltbp3	latent transforming growth factor beta binding protein 3	9.98033	9.95578	9.9211	9.82584	9.47142	9.7475	9.88215	9.71011	10.1325	10.2903	10.6013	10.6394	11.1043	11.0997	8.70147	8.58666	8.65031	8.58565	8.66123	9.15088	9.12208	9.44137	9.52151	9.9484	9.98523
1434088_at	Zkscan17	zinc finger with KRAB and SCAN domains 17	9.91288	9.81555	9.90916	8.84145	8.84286	9.03412	8.92942	8.62656	10.0154	9.91288	10.459	10.452	10.3812	10.2623	9.4924	9.64594	9.67203	9.78563	9.85471	10.5102	10.5866	11.3079	11.284	10.9075	10.9257
1437277_x_at	Tgm2	transglutaminase 2, C polypeptide	8.91626	8.45168	8.62613	11.0589	10.9668	10.9099	11.1615	10.9916	11.5568	11.2826	12.1493	12.1702	12.4688	12.3047	10.9122	10.7634	10.7964	10.9742	11.0778	11.0255	11.0498	11.8444	11.847	12.4189	12.2969
1433428_x_at	Tgm2	transglutaminase 2, C polypeptide	8.31856	8.1089	8.02152	10.6694	10.4685	10.4545	10.6722	10.5626	11.0467	10.8458	11.69	11.6605	11.9961	11.8471	10.453	10.2752	10.2223	10.537	10.5667	10.62	10.5912	11.3072	11.3367	11.9618	11.7783
1420973_at	Arid5b	AT rich interactive domain 5B (MRF1-like)	8.32096	8.06793	8.15289	8.24257	7.76159	7.83285	8.71684	8.60089	9.14889	8.87056	9.30894	9.42052	9.37365	9.27603	8.54444	8.11475	8.41816	9.1509	9.32018	9.01355	9.10293	9.60439	9.87731	9.65767	9.53497
1418049_at	Ltbp3	latent transforming growth factor beta binding protein 3	10.3739	10.2177	10.1823	9.96977	9.91147	9.79924	10.0012	10.0114	10.4684	10.523	10.9081	10.7067	11.3734	11.1271	8.79943	8.98621	8.91939	8.89826	9.02239	9.09372	9.23332	9.6826	9.86995	10.0047	10.0962
1416779_at	Sdpr	serum deprivation response	9.2615	9.26008	9.27751	9.69464	9.65799	9.6764	9.81562	9.98803	10.2238	10.1535	10.6576	10.637	10.9993	11.0439	9.21676	8.97345	9.33451	9.34392	9.47767	9.40777	9.31386	10.3276	10.1954	10.508	10.598
1417500_a_at	Tgm2	transglutaminase 2, C polypeptide	8.32261	7.9638	7.84552	10.3795	10.3942	10.2598	10.4701	10.2501	10.8197	10.7304	11.5333	11.3086	11.8109	11.5587	10.2518	10.117	10.0064	10.339	10.3108	10.3729	10.4559	11.1552	11.0771	11.51	11.5832
1434283_at	Arid5b	AT rich interactive domain 5B (MRF1-like)	10.3876	10.2748	10.3281	9.95019	9.92035	9.87135	10.7296	10.6897	11.102	10.9318	11.3514	11.1571	11.2671	11.2411	10.0556	10.1435	10.0475	10.9075	10.9509	10.8264	10.7842	11.2231	11.2046	11.1695	11.2964
1443832_s_at	Sdpr	serum deprivation response	9.37642	9.20838	9.31016	9.83628	9.83813	9.92757	9.93977	9.96131	10.4051	10.0855	10.5233	10.568	11.2728	11.1214	9.3339	9.24899	9.45145	9.35386	9.57566	9.50804	9.50086	10.3245	10.3654	10.4213	10.7392
1448550_at	Lbp	lipopolysaccharide binding protein	7.82822	7.84302	7.99674	9.79146	9.71448	9.6599	10.207	10.1695	10.7843	10.7147	11.287	11.436	11.0673	11.0238	8.2793	8.53608	8.4348	8.73957	8.62232	8.79342	8.72291	9.47304	9.55232	9.66469	9.57229
1448754_at	Rbp1	retinol binding protein 1, cellular	10.6565	10.4864	10.4439	8.69134	8.6439	8.8325	8.92087	8.78991	9.08883	8.83362	9.39324	9.62436	10.108	9.95364	10.7657	10.8345	10.9517	10.8494	11.0217	11.1804	11.255	11.8195	11.8177	12.1847	12.2472
1433745_at	Trio	triple functional domain (PTPRF interacting)	11.4964	11.4343	11.4719	9.21453	9.19823	9.05197	9.48155	9.50016	10.047	9.87489	10.4986	10.4554	10.5545	10.3599	9.19823	9.11486	9.24971	9.44756	9.52578	9.41378	9.37733	9.64435	9.66639	10.1736	10.2994
1426004_a_at	Tgm2	transglutaminase 2, C polypeptide	7.85982	7.93126	7.86804	9.11398	9.03271	9.04154	9.2452	9.03328	9.45562	9.39322	10.0665	10.1708	10.5102	10.2157	9.04394	9.0413	9.01382	9.16754	9.15561	9.11396	9.22543	9.85005	9.81839	10.0881	10.2604
1451148_at	Pink1	PTEN induced putative kinase 1	8.8348	8.92539	8.77538	7.5027	7.36636	7.22855	7.74686	7.87721	8.41729	8.27948	8.80397	8.73996	8.65755	8.66863	8.53614	8.47404	8.5712	8.77056	8.98219	9.2704	9.27033	9.77121	9.80897	9.43863	9.79321
1460302_at	Thbs1	thrombospondin 1	10.9799	11.0215	11.1082	11.0818	11.1765	11.0083	11.7972	11.813	12.4217	12.4401	12.6305	12.5282	12.3774	12.3942	10.7253	10.6682	10.6572	11.305	11.4299	11.5707	11.4931	12.1883	12.055	12.0466	12.2157
1454711_at	Trio	triple functional domain (PTPRF interacting)	10.7551	10.5851	10.6571	8.4047	8.35271	8.16643	8.66049	8.61262	9.36783	9.02528	9.62373	9.61663	9.70577	9.49557	8.2212	8.34026	8.39505	8.6387	8.75714	8.46776	8.55566	8.7738	8.82818	9.44918	9.56043
1427020_at	Scara3	scavenger receptor class A, member 3	8.86048	8.45773	8.28009	8.5849	8.52953	8.52704	8.78558	8.67311	9.50398	9.25643	9.84309	9.83367	9.82226	9.85468	7.52347	7.57414	7.9083	7.89548	7.8816	8.12361	8.24991	8.72201	8.81351	8.86418	8.99117
1428967_at	Igf1r	insulin-like growth factor I receptor	8.80409	8.55965	8.6517	6.92785	6.78108	6.67975	6.64676	6.61409	7.50139	7.31528	7.89295	7.86588	8.20141	7.96119	7.67205	7.41538	7.5723	7.8006	7.89058	8.18637	8.28531	8.63764	8.91841	9.13006	8.95103
1425896_a_at	Fbn1	fibrillin 1	9.68501	9.40294	9.52653	8.24655	8.37484	8.16568	8.37484	8.31601	8.79686	8.62647	9.20392	8.87501	9.65596	9.43835	7.29835	7.04118	7.05392	7.32684	7.55029	7.87382	7.9177	8.30202	8.37484	8.45959	8.79661
1437100_x_at	Pim3	proviral integration site 3	10.1853	10.0532	10.1079	9.50106	9.57837	9.51792	9.82456	9.89049	10.111	10.0386	10.5549	10.4389	10.8002	10.8094	9.33392	9.42833	9.61729	9.61995	9.61241	9.85576	9.94051	10.0614	10.1912	10.4959	10.5119
1459823_at	Ehd2	EH-domain containing 2	9.11555	9.00997	9.02692	7.61836	7.76125	7.69835	7.67505	7.56707	8.19118	8.03237	8.54425	8.50934	8.92906	8.96845	8.53606	8.71804	8.5993	8.71804	8.61376	9.32381	9.37967	9.94033	9.92597	10.0525	9.89563
1460116_s_at	Spred1	sprouty protein with EVH-1 domain 1, related sequence	6.53176	6.6899	6.57643	5.77095	5.25715	5.21562	5.43343	5.98336	6.33052	6.2718	7.13977	6.65277	6.41936	6.90062	5.359	5.04601	5.50723	5.89234	5.81848	5.64265	5.83286	6.13501	6.2834	6.52355	6.57417
1435397_at	Zbtb44	zinc finger and BTB domain containing 44	8.53073	8.69306	8.56847	7.10385	6.79467	6.67579	7.18304	7.40589	7.88197	7.97712	8.57787	8.32835	7.89871	8.28815	6.79116	7.09253	7.07527	7.55128	7.81855	7.65632	7.75709	7.9679	8.12394	8.15754	8.42641
1428682_at	Zc3h6	zinc finger CCCH type containing 6	5.39208	5.26523	5.23675	4.8023	4.26662	4.21466	5.11117	5.49744	5.41357	5.34603	5.86619	5.89064	5.51884	5.76543	4.52805	4.55042	4.86703	5.92951	5.65503	5.06838	5.35694	5.7961	5.86784	5.8508	5.78303
1416778_at	Sdpr	serum deprivation response	10.2984	10.1252	10.2162	10.6862	10.6404	10.6775	10.8562	10.9742	11.1889	11.0881	11.4948	11.4154	11.9543	11.8088	10.1306	10.1795	10.3421	10.3842	10.4399	10.4855	10.4437	11.2069	11.1649	11.4162	11.569
1428180_at	2810422J05Rik	RIKEN cDNA 2810422J05 gene	9.54011	9.36626	9.35287	8.47622	8.45846	8.4725	8.56206	8.57565	9.20118	9.01254	9.52448	9.5081	9.72293	9.62745	9.19883	9.30355	9.40784	9.46996	9.45202	9.84405	9.85988	10.3079	10.2838	10.4079	10.4248
1423586_at	Axl	AXL receptor tyrosine kinase	12.9315	12.8268	12.8408	10.4716	10.5391	10.4535	10.5277	10.4141	11.0958	11.0245	11.469	11.3414	11.7564	11.5658	10.8562	10.9174	10.8952	10.9792	10.9503	11.1217	11.1599	11.752	11.7131	11.9133	11.9451
1419938_s_at	Arhgef17	Rho guanine nucleotide exchange factor (GEF) 17	7.00383	7.08145	7.02585	6.70138	6.58141	6.63432	6.71779	6.82371	7.19742	7.13495	7.73311	7.70932	7.90907	7.70097	6.84521	6.70838	6.83779	7.05927	7.08051	7.18657	7.18941	7.67453	7.73467	7.69101	7.89432
1429428_at	Tcf7l2	transcription factor 7-like 2, T-cell specific, HMG-box	8.23143	8.01633	8.10154	6.55309	6.4339	6.41906	6.37982	6.62179	7.11305	6.99424	7.72835	7.29216	7.52271	7.71297	5.84934	6.22516	6.49337	6.27774	6.6136	6.58338	6.76439	6.94081	7.11589	7.2882	7.48281
1423954_at	C3	complement component 3	12.3017	12.1387	12.0515	11.7272	11.6973	11.6607	11.9836	11.8852	12.2468	12.0987	12.5416	12.4413	12.8931	12.7908	12.7514	12.5917	12.396	12.8252	12.9188	12.9088	12.9746	13.2438	13.3498	13.5231	13.5927
1424157_at	Ehd2	EH-domain containing 2	9.63995	9.51354	9.50505	8.24522	8.16487	8.31757	8.08544	8.11865	8.66361	8.51506	8.89725	9.06243	9.45329	9.31754	9.0718	9.11665	9.13611	9.08917	9.22512	9.84684	9.81069	10.413	10.3741	10.1641	10.5082
1435820_x_at	Ddr1	discoidin domain receptor family, member 1	8.3463	8.26994	8.3196	8.07922	8.00676	7.99583	8.21195	8.15153	9.02708	8.94006	9.49387	9.55519	8.87103	9.43656	6.18396	6.92039	6.68939	6.68226	7.16295	6.96994	7.02375	7.36404	7.46015	7.89424	7.9677
1460602_at	Dlc1	deleted in liver cancer 1	7.65539	7.53756	7.70288	7.68896	7.53977	7.29738	7.63362	8.0509	8.05051	8.03352	8.52268	8.25914	8.49346	8.76566	7.2757	7.28169	7.35702	7.69949	7.79471	7.60685	7.56684	7.94406	8.01092	8.41083	8.50796
1435872_at			7.43147	7.18828	7.08332	5.46617	5.34679	5.28102	5.93656	5.36167	6.19318	6.29105	6.26809	6.64303	6.46434	6.4956	5.42474	5.6098	5.48055	6.15402	6.20407	6.7473	6.64017	6.62131	6.82291	6.71074	6.81602
1437101_at	Lats2	large tumor suppressor 2	7.5232	7.68451	7.65273	7.40522	7.39871	7.11718	7.09872	7.59652	7.90705	7.78287	8.62099	8.18962	8.34169	8.4923	6.40811	6.63516	6.65806	6.80595	6.91414	6.8207	6.80623	7.60596	7.65316	7.6555	7.86816
1452418_at	1200016E24Rik	RIKEN cDNA 1200016E24 gene	9.33229	9.19987	9.33079	10.7019	10.6124	10.437	10.4745	10.6692	11.0661	11.0337	11.8021	11.6612	11.6841	11.6901	10.1533	10.0717	10.2312	10.1902	10.1568	10.6971	10.826	11.4301	11.5252	11.3518	11.2899
1418176_at	Vdr	vitamin D receptor	6.4282	6.69591	6.58307	6.95808	6.87457	6.88044	6.99695	6.59767	7.97763	7.57814	8.18286	8.1596	7.97091	8.04276	7.11158	7.15725	7.16235	7.24962	6.95652	7.57709	7.64553	8.03553	8.08467	8.38449	8.1502
1427075_s_at	Pcmtd2	protein-L-isoaspartate (D-aspartate) O-methyltransferase domain containing 2	8.35981	8.21894	8.18216	7.24968	6.99597	7.1321	7.42624	7.90043	8.38151	8.11154	8.65898	8.475	8.05568	8.39587	7.87958	7.73141	8.02704	8.27927	8.576	8.45614	8.47568	8.761	8.89455	9.00748	9.08018
1436173_at	Dlc1	deleted in liver cancer 1	7.58115	7.44488	7.45239	7.417	7.28182	7.0958	7.36495	7.21038	7.67039	7.54986	8.03347	7.77814	8.4215	8.29171	7.03191	7.05517	7.12464	7.36007	7.3858	7.22487	7.3244	7.70133	7.85714	7.98548	8.1903
1429427_s_at	Tcf7l2	transcription factor 7-like 2, T-cell specific, HMG-box	6.49055	6.32104	6.34421	4.81311	4.44606	4.4677	4.34949	4.72439	5.06495	4.92765	6.09054	5.39237	5.61076	5.71847	4.34163	3.93941	4.64011	4.33212	4.24462	4.26678	4.63883	5.20418	5.15349	5.4608	5.45768
1425840_a_at	Sema3f	sema domain, immunoglobulin domain (Ig), short basic domain, secreted, (semaphorin) 3F	8.12586	7.68221	7.67007	7.96582	7.91162	7.76074	8.01686	8.07249	8.4158	8.29973	8.75922	8.59085	9.17422	8.75933	8.55775	8.62302	8.52432	8.49665	8.62142	8.81516	8.78093	9.48822	9.42105	9.74453	9.8895
1434369_a_at	Cryab	crystallin, alpha B	7.7547	7.8213	7.93723	8.52543	8.39094	8.40303	8.46252	8.59215	8.67051	8.47817	9.00262	9.04542	9.39399	9.6488	8.36308	8.33751	8.75509	8.60619	8.58141	8.34746	8.32497	9.07278	8.98867	9.49508	9.57194
1426543_x_at	Endod1	endonuclease domain containing 1	4.93784	4.98297	5.08693	4.52436	5.04923	4.38281	4.60168	4.90458	4.82269	5.14917	5.59911	5.55138	5.95952	5.48339	5.46348	5.14353	5.32105	5.28034	5.34245	5.03632	5.3865	5.41762	5.34304	6.19649	6.40244
1448416_at	Mgp	matrix Gla protein	8.17143	7.77587	7.81696	9.41691	9.33483	9.55555	9.59905	9.4486	9.78253	9.71053	10.2379	10.3095	10.5726	10.4359	10.8762	11.114	10.9782	11.3057	11.2587	11.5943	11.7347	12.1031	12.2217	12.1201	12.1293
1441137_at	Bicc1	bicaudal C homolog 1 (Drosophila)	5.35959	5.32797	4.80944	9.75314	9.6382	9.65115	9.94613	9.9452	10.6076	10.3219	11.0586	10.7812	10.7716	10.7037	7.98542	8.13255	7.96975	8.20671	8.31951	8.27848	8.31493	8.85286	8.8188	8.89795	8.9745
1441811_x_at	Tmem176a	transmembrane protein 176A	11.5904	11.4726	11.5236	11.2751	11.3186	11.2955	11.4434	11.467	11.8195	11.7078	12.2135	12.1006	12.2789	12.4222	11.1364	11.2225	11.2563	11.2948	11.3567	11.4387	11.5181	12.0566	12.0107	12.3235	12.3248
1442710_at			6.00803	5.46687	6.01106	5.08535	5.08443	5.24374	5.183	5.62803	5.32132	5.36145	5.96835	5.88333	6.27303	6.10945	4.6887	4.85167	5.36145	4.88549	4.82929	4.92652	4.82157	5.30621	5.6359	5.80478	6.05861
1454890_at	Amot	angiomotin	10.8821	10.6155	10.787	10.3581	10.245	10.1669	10.3447	10.3921	10.6531	10.5115	11.2872	10.9001	11.3125	11.3049	10.3833	10.2661	10.4828	10.5119	10.5989	10.5193	10.4725	10.9647	10.9999	11.2386	11.3318
1436596_at	H2afv	H2A histone family, member V	6.53008	6.55209	6.72434	6.79365	6.60578	6.80251	7.20697	7.15907	8.08048	7.89825	8.15907	7.98206	7.78645	7.77178	6.5274	6.54828	6.9604	6.85759	6.87475	7.32756	7.16906	7.44429	7.65101	7.5893	7.6935
1422862_at	Pdlim5	PDZ and LIM domain 5	8.67125	8.78546	8.72189	7.71898	7.78049	7.33414	7.39684	7.89864	8.14356	7.98236	8.76648	8.52713	8.35654	8.94998	6.9615	6.89306	7.31543	7.44872	7.67458	7.41873	7.00394	7.71515	8.00452	7.79588	8.26354
1458667_at	Ninl	ninein-like	5.52973	5.78393	5.81948	5.77482	5.30233	5.07649	5.3521	6.2258	6.42139	6.35479	7.16869	6.85902	5.99128	6.85781	5.30735	5.29629	5.80634	5.61653	5.45882	5.24384	5.24426	5.83372	5.8985	6.46269	6.50659
1436714_at	Lpp	LIM domain containing preferred translocation partner in lipoma	10.7798	10.7981	10.8242	10.0643	9.96416	9.79471	10.1326	10.2674	10.608	10.5964	10.9165	10.7765	11.0281	10.9241	9.79084	9.75256	9.86715	10.2406	10.4079	10.2658	10.2322	10.3879	10.4988	10.5643	10.9267
1451542_at	Ssbp2	single-stranded DNA binding protein 2	6.0035	5.98158	5.9945	5.57224	5.71389	5.70442	5.35287	5.63597	5.93988	5.45833	6.36871	6.22811	6.76329	6.61982	5.96984	6.01003	6.28715	5.7427	5.45544	6.16209	6.17989	6.86302	6.69713	6.96075	6.8909
1435829_at	Zmat1	zinc finger, matrin type 1	6.96828	6.803	6.72926	7.03625	6.75641	6.71196	7.14199	7.56262	7.50933	7.22971	7.6901	7.73293	7.80036	7.9104	5.75189	5.98716	6.31787	6.35292	6.42764	6.32969	6.45815	6.72804	6.9525	6.97469	6.96536
1416221_at	Fstl1	follistatin-like 1	13.0917	13.1255	13.0497	11.8665	11.8327	11.8713	12.0076	11.9186	12.4477	12.2981	12.7122	12.591	12.9497	12.7948	12.4014	12.405	12.3519	12.5647	12.6341	12.8826	12.8656	13.2588	13.3079	13.3241	13.3202
1422890_at	Pcdh18	protocadherin 18	8.32163	7.95713	8.12406	6.50619	6.42767	6.47393	6.21808	6.57356	7.05391	6.64145	7.1111	7.11206	7.53295	7.43592	7.03308	6.8241	6.96112	7.30956	7.3131	7.23299	7.21218	7.80881	7.82203	7.9259	8.0839
1417848_at	Zfp704	zinc finger protein 704	7.28087	6.99335	6.9515	8.25894	7.93817	7.89261	8.0896	7.83285	9.03054	8.75652	9.48168	9.15707	9.13648	8.91546	7.25165	7.38542	7.56515	7.58635	7.52227	7.91907	8.05293	8.20117	8.40892	8.42086	8.54084
1448259_at	Fstl1	follistatin-like 1	12.5757	12.6383	12.5594	11.2411	11.1449	11.1742	11.3078	11.1762	11.7786	12.0028	12.224	11.9294	12.2964	12.0523	11.7028	11.7908	11.7284	11.9141	12.0184	12.2453	12.2339	12.7528	12.7826	12.8431	12.905
1455314_at	Lpp	LIM domain containing preferred translocation partner in lipoma	10.0359	9.88456	9.90743	9.05844	9.01817	8.82642	9.19773	9.33635	9.68509	9.6071	9.97012	9.67641	10.0432	9.85994	8.80859	8.84221	8.82107	9.30069	9.44568	9.24827	9.30468	9.49602	9.68724	9.58855	10.0155
1455333_at	Tns3	tensin 3	11.0891	11.0399	11.0415	11.2678	11.221	11.0599	11.146	11.1359	11.5412	11.6207	11.9479	11.853	12.2034	12.1151	10.5717	10.493	10.3584	10.5672	10.6263	10.8106	10.8293	11.1636	11.1709	11.4482	11.4711
1453212_at	Zfp383	zinc finger protein 383	7.55426	7.15334	7.37151	6.6784	6.63429	6.42883	6.76553	7.07696	7.29675	6.83383	7.43452	7.09408	7.67417	7.41172	6.87921	6.95489	7.47514	7.69109	7.55251	7.3747	7.41408	7.7332	7.90923	8.02525	8.09939
1422889_at	Pcdh18	protocadherin 18	9.64944	9.49153	9.51599	8.24737	8.21343	7.98682	8.06468	8.46674	8.51688	8.60867	8.92901	8.64889	9.08861	9.13459	8.86646	8.95954	8.93697	9.1648	9.3311	9.08022	9.05935	9.48532	9.56132	9.88583	10.0243
1423909_at	Tmem176a	transmembrane protein 176A	12.3313	12.3416	12.319	12.2296	12.0797	12.1806	12.2621	12.2283	12.5135	12.4769	12.9421	12.8259	13.0985	13.1513	11.9497	11.9858	12.0078	12.0065	12.0636	12.256	12.3313	12.7875	12.8204	13	12.9816
1428847_a_at	Macf1	microtubule-actin crosslinking factor 1	10.2909	10.3181	10.4348	9.3033	9.3279	9.19666	9.29724	9.51488	9.74678	9.76353	10.1272	9.74868	10.3054	10.1694	8.97175	8.99161	9.03087	9.18613	9.39656	9.1637	9.2018	9.50796	9.58452	9.88934	10.1368
1450967_at	Ptplad2	protein tyrosine phosphatase-like A domain containing 2	8.66386	8.24273	8.26003	10.0062	9.97325	10.1278	10.1386	10.0859	10.4383	10.212	10.7857	10.715	11.1181	10.8308	9.48932	9.60142	9.84926	9.79024	9.70662	9.86264	9.99232	10.6474	10.5292	10.5654	10.6275
1427917_s_at	Ssbp3	single-stranded DNA binding protein 3	10.0088	9.7165	9.74795	9.08518	9.01221	9.04072	9.01509	8.96438	9.7836	9.58059	10.175	9.89288	10.1007	9.85766	9.17608	9.13974	9.3902	9.31112	9.27407	9.56602	9.61563	9.97931	9.91252	10.101	10.173
1425060_s_at	Clip1	CAP-GLY domain containing linker protein 1	6.09622	6.33713	6.16593	5.56859	5.40575	5.47425	5.30387	5.60804	6.52779	6.00623	6.66319	6.69348	6.22519	6.60239	5.85433	5.61006	5.61574	6.00891	6.05245	5.8776	5.86619	6.41393	6.95759	6.37367	6.68575
1423095_s_at	Crbn	cereblon	9.92314	9.8816	9.82071	9.53594	9.43249	9.55278	9.75401	9.82927	10.5963	10.4656	10.8442	10.5321	10.3462	10.5216	9.88787	9.8666	10.2387	10.3406	10.3517	10.5347	10.4812	11.0295	11.0273	10.9855	11.0148
1429005_at	Mfhas1	malignant fibrous histiocytoma amplified sequence 1	9.37363	9.3749	9.33847	9.03238	8.90326	8.85547	8.72221	9.0334	9.04358	8.96903	9.49951	9.26114	9.8612	9.83446	8.57601	8.51303	8.60576	8.79829	8.71371	9.04495	9.0601	9.36046	9.39164	9.5848	9.50216
1434957_at	Cdon	cell adhesion molecule-related/down-regulated by oncogenes	8.14328	7.98018	7.85606	9.73267	9.62312	9.55008	9.54552	9.63768	10.1731	10.047	10.3735	10.2185	10.6468	10.4563	9.65114	9.6502	9.55954	9.68206	9.72315	9.94021	9.93886	10.3526	10.394	10.7162	10.5967
1423094_at	Crbn	cereblon	9.81421	9.72063	9.59106	9.37074	9.30326	9.421	9.68915	9.60779	10.4297	10.1862	10.5472	10.3849	10.1499	10.4069	9.73589	9.80434	10.1319	10.175	10.233	10.3676	10.4304	10.8325	10.9723	10.696	10.8788
1438316_a_at	Ccdc102a	coiled-coil domain containing 102A	8.62655	8.76315	8.71457	7.04697	6.50553	6.65725	6.91838	6.74109	7.78087	7.20758	7.47447	7.90378	7.61009	7.68865	7.22783	6.84642	7.0967	7.28399	7.22009	7.3053	7.40322	7.76302	7.84588	7.75646	7.96839
1448986_x_at	Dnase2a	deoxyribonuclease II alpha	7.7715	7.8564	7.77948	7.52395	7.00375	7.00467	7.08965	7.48987	7.90981	7.84809	8.22493	8.31309	8.00165	8.17629	8.84799	8.5981	8.88482	8.76522	9.08639	9.06825	8.96078	9.33547	9.44353	9.4954	9.57117
1417455_at	Tgfb3	transforming growth factor, beta 3	9.03281	8.78044	8.8612	9.36316	9.2292	9.23783	9.14556	9.17911	9.69067	9.65541	9.99784	9.82621	10.3198	10.048	7.66955	7.72381	7.87476	7.62768	7.89622	7.85018	7.95724	8.31887	8.39327	8.56902	8.85288
1455975_x_at	Rnf114	ring finger protein 114	9.21807	8.94204	8.94858	8.19258	8.10823	8.18286	8.35399	8.40469	9.06749	8.85935	9.20128	9.22418	9.15368	8.98122	8.54588	8.60001	8.78911	8.72408	9.04197	9.09758	9.11191	9.45362	9.5059	9.46381	9.56922
1423104_at	Irs1	insulin receptor substrate 1	10.0503	9.79129	9.85116	10.0759	9.97074	9.85371	10.0282	10.1672	9.91348	9.82692	10.2815	9.97611	10.9469	10.7965	8.82223	8.94349	9.04471	9.34455	9.39932	9.06269	9.07917	9.67849	9.59923	9.7923	9.89225
1427640_a_at	Runx1t1	runt-related transcription factor 1; translocated to, 1 (cyclin D-related)	8.83497	8.45826	8.45655	7.88749	7.67846	7.73136	7.71777	7.86158	8.47322	8.01478	8.61531	8.58665	8.70223	8.63913	7.4506	7.27882	7.61091	7.79722	8.24503	7.51886	7.49318	8.08421	8.28148	8.19931	8.31753
1451462_a_at	Ifnar2	interferon (alpha and beta) receptor 2	10.1709	9.98134	9.99691	9.68766	9.58654	9.72123	9.78017	9.72749	10.4352	10.2846	10.5988	10.6347	10.5764	10.5635	10.1322	10.1826	10.2291	10.3068	10.3756	10.5425	10.4816	10.9103	10.9498	10.9274	10.983
1456624_at	Wipi1	WD repeat domain, phosphoinositide interacting 1	8.15053	7.85505	7.78612	6.97075	7.01355	6.93747	7.05496	7.22647	7.49316	7.46626	7.98675	7.78106	7.89068	7.86119	7.071	7.07796	7.36364	7.51105	7.44935	7.85595	7.908	8.01095	8.08612	8.03645	8.02265
1438027_at			6.32406	5.75665	6.13981	5.35482	5.28815	5.02644	5.02967	5.23254	5.31376	5.26586	5.94661	5.95294	6.15048	6.08621	8.09864	8.08743	8.35174	8.18648	8.4405	8.23435	8.29426	8.59675	8.78133	8.86675	9.09445
1453119_at	Otud1	OTU domain containing 1	6.33084	6.66627	6.66942	4.5562	4.86468	4.78962	5.31236	5.16468	5.98788	5.62304	6.34346	5.67411	5.56152	5.69755	4.77353	4.61577	4.8233	5.52218	5.44693	5.31503	5.38233	5.73645	5.83205	5.65143	5.84807
1429129_at	Lrrcc1	leucine rich repeat and coiled-coil domain containing 1	6.72508	6.63546	6.6345	5.81288	5.87325	5.22576	5.99192	5.88182	6.78475	6.19593	6.96749	6.61984	6.4589	6.59095	5.72002	5.78095	6.32685	6.31032	6.42451	6.58007	6.57717	7.27001	7.61772	6.92156	6.97493
1436029_at	Bicc1	bicaudal C homolog 1 (Drosophila)	6.66182	7.12079	7.21601	10.2508	10.1342	9.98629	10.2839	10.2684	10.7939	10.6039	11.1547	10.9538	11.0315	10.991	8.65135	8.83317	8.70998	8.96728	8.75537	8.93221	8.94728	9.37749	9.37416	9.47439	9.47261
1425940_a_at	Ssbp3	single-stranded DNA binding protein 3	10.1005	9.86006	9.85487	9.33024	9.22979	9.2424	9.15496	9.08873	9.92228	9.96145	10.1898	10.0528	10.2717	10.0304	9.20612	9.38816	9.38372	9.27875	9.35248	9.67488	9.70209	9.91654	9.9587	9.97932	10.2352
1430543_at	Clip3	CAP-GLY domain containing linker protein 3	9.50331	9.14208	9.01256	7.38796	7.43445	7.36947	7.56601	7.45385	8.23111	8.11668	8.44973	8.1747	8.40071	8.15482	8.69586	8.69625	8.68665	8.79532	8.88959	9.14435	9.14273	9.57326	9.61297	9.41917	9.41438
1424308_at	Slc24a3	solute carrier family 24 (sodium/potassium/calcium exchanger), member 3	9.8643	9.65135	9.6874	8.3055	8.23144	8.24788	8.28019	8.26475	8.13626	8.11467	8.56498	8.4791	9.28668	8.99451	9.06664	9.03066	9.0821	9.29523	9.27775	9.04377	9.03954	9.66032	9.47773	9.789	9.87302
1451516_at	Rhebl1	Ras homolog enriched in brain like 1	8.42161	8.28806	8.22277	7.08882	6.85986	6.9264	7.99909	8.08793	7.95968	7.9706	7.71666	7.9033	7.83412	7.83563	7.48568	7.61765	8.06576	8.48214	8.45143	8.36232	8.47701	8.29547	8.26117	8.53789	8.75232
1433905_at	Akap7	A kinase (PRKA) anchor protein 7	7.76416	7.77229	7.53417	7.63524	7.5264	7.47176	7.60343	7.93519	8.08955	8.16501	8.68164	8.35643	8.23537	8.59909	7.19622	7.05677	7.13276	7.26448	7.37248	7.67097	7.68665	8.06084	8.14865	8.02641	7.98116
1428694_at	Mir17hg	MIR17 host gene 1 (non-protein coding)	6.83281	6.39383	6.3305	5.62909	5.39208	5.54146	5.68167	5.83987	6.0998	5.80351	6.41601	6.41947	6.55445	6.21182	6.08366	5.98518	6.40047	6.07515	5.9774	6.13777	6.20965	6.38294	6.43755	6.78177	7.02784
1422959_s_at	Rnf114	ring finger protein 114	9.81916	9.67369	9.57771	8.77305	8.82225	8.92503	8.80842	8.99272	9.59388	9.45308	9.67835	9.70081	9.70605	9.69522	9.0894	9.20815	9.30653	9.35449	9.32652	9.76935	9.88629	10.0633	10.1154	9.81896	9.99319
1438761_a_at	Odc1	ornithine decarboxylase, structural 1	11.2285	11.3329	11.3835	9.7836	9.82335	9.81978	9.79515	9.92652	10.0265	10.1109	10.5689	10.3916	10.6401	10.6981	9.49615	9.57094	9.66804	9.62788	9.61029	9.53804	9.58635	9.72276	9.68881	10.1519	10.6459
1416160_at	Nr2f2	nuclear receptor subfamily 2, group F, member 2	6.85661	6.47427	6.09348	5.4967	4.9775	5.17484	4.86468	5.39529	5.51928	5.38383	5.77773	5.89077	6.01281	6.1351	5.58118	5.74662	5.60921	5.45849	5.49683	5.50827	5.47441	5.87976	6.14636	6.15255	6.53408
1426379_at	Eif4b	eukaryotic translation initiation factor 4B	11.8805	11.8584	11.7534	10.7821	10.7481	10.8342	10.8887	10.938	11.3192	11.1431	11.4636	11.5548	11.6818	11.607	11.3263	11.3405	11.1171	11.41	11.484	11.6608	11.624	11.9016	11.9869	12.0305	12.1359
1417522_at	Fbxo32	F-box protein 32	8.13103	7.79714	7.73449	6.54684	6.53403	6.05762	6.97472	6.9146	7.15347	7.18503	7.10397	7.23119	7.18498	7.26726	7.22208	7.41504	7.27793	8.53712	8.52354	8.1245	8.16072	8.23713	8.17388	7.91449	8.10272
1455549_at	Sestd1	SEC14 and spectrin domains 1	8.58897	8.3304	8.32096	8.31734	8.22613	8.26371	8.14879	8.3265	8.72783	8.55257	9.05326	8.77464	9.21268	9.0162	8.71036	8.75507	8.71914	8.94012	9.04245	9.01356	9.06563	9.21779	9.31634	9.40121	9.51178
1433747_at	Lnpep	leucyl/cystinyl aminopeptidase	9.70704	9.47459	9.46188	8.58404	8.37536	8.20635	8.49376	8.58908	9.12911	8.86736	9.31186	8.86938	9.17965	9.27909	9.23156	9.3035	9.25545	9.45519	9.71794	9.63668	9.60223	9.80662	9.91515	9.97981	9.95502
1430514_a_at	Cd99	CD99 antigen	11.9906	11.9691	11.9499	11.2134	11.2788	11.4462	11.5185	11.2556	11.6293	11.5748	11.6938	11.7156	12.3113	11.9937	10.894	11.0477	10.9567	10.9686	10.9605	11.2411	11.2696	11.573	11.5614	11.7048	11.9108
1436767_at	Luc7l2	LUC7-like 2 (S. cerevisiae)	6.68319	6.34723	6.27556	6.83039	6.77937	6.72214	6.76121	6.83814	7.33268	7.04899	7.96422	7.59368	7.5985	7.63252	6.74273	7.11097	8.30665	7.15567	7.65367	6.89104	6.95081	7.48602	7.90854	7.98269	8.22799
1427680_a_at	Nfib	nuclear factor I/B	9.71574	9.71698	9.70221	9.3541	9.30067	9.01591	9.45564	9.42966	9.73964	10.0403	10.2988	10.2216	10.2418	9.87995	9.3535	9.26733	9.21537	9.62523	9.9798	9.64708	9.56587	9.91939	10.0225	9.85834	10.3582
1436363_a_at	Nfix	nuclear factor I/X	12.5881	12.568	12.5545	10.6939	10.6408	10.6137	10.611	10.5379	11.1453	10.9737	11.4162	11.3761	11.5163	11.4562	12.5703	12.5209	12.4779	12.6565	12.7313	12.9853	12.9575	13.1411	13.1204	13.2491	13.2953
1427067_at	4933439F18Rik	RIKEN cDNA 4933439F18 gene	7.27733	7.00474	7.11556	7.07415	6.84237	6.60442	7.19426	7.64564	7.66961	7.61066	8.07036	7.6699	7.591	7.74522	6.87317	6.58869	6.94142	7.08697	7.23843	7.32979	7.43711	7.47412	7.72103	7.43507	7.90876
1423493_a_at	Nfix	nuclear factor I/X	11.5109	11.3764	11.3432	9.31165	9.31402	9.27099	9.46106	9.23096	9.76335	9.78293	10.2298	10.0256	10.2513	10.0012	11.3823	11.3976	11.3122	11.522	11.5917	11.8669	11.9154	12.1281	12.1554	12.2325	12.3851
1436897_at	Mfhas1	malignant fibrous histiocytoma amplified sequence 1	9.50118	9.24525	9.26598	8.89219	8.86216	8.87669	8.63854	8.78768	8.93663	8.79942	9.20986	9.01817	9.85736	9.5512	8.6847	8.62287	8.60805	8.73294	8.65288	8.99375	8.97155	9.1445	9.21931	9.23042	9.38309
1448950_at	Il1r1	interleukin 1 receptor, type I	8.89862	8.77529	8.66718	9.34679	9.33171	9.30452	9.30048	9.27262	9.87024	9.8785	10.0887	10.005	10.2271	10.0825	8.7675	8.79363	8.65514	8.84886	8.79247	9.04366	8.91318	9.31051	9.40621	9.41403	9.4733
1427535_s_at	Obsl1	obscurin-like 1	7.69612	7.79879	7.65769	7.44501	7.33223	7.45421	7.417	7.41249	7.54182	7.53784	7.61855	7.88032	8.35236	8.11859	7.44411	7.3392	7.3087	7.34477	7.37665	7.52653	7.71714	7.98525	7.90368	8.21157	8.17997
1446071_at	Steap2	six transmembrane epithelial antigen of prostate 2	7.6385	7.50229	7.48769	6.84067	6.47039	6.54858	6.42301	6.66375	7.37997	7.0115	7.72427	7.65561	7.4594	7.42425	6.53883	6.46386	7.04348	6.88536	6.96885	7.14258	6.84541	7.42185	7.836	7.50802	7.80205
1451241_at	Lamb1	laminin B1	9.80553	9.88897	9.73307	9.08539	9.13387	8.9484	9.30598	9.23955	9.59445	9.53974	9.7465	9.65818	9.93515	9.82036	8.19577	8.06861	7.86972	8.46461	8.52103	8.54948	8.54909	8.55684	8.73639	8.8803	9.14983
1426380_at	Eif4b	eukaryotic translation initiation factor 4B	12.6197	12.5693	12.4992	11.6844	11.6373	11.6008	11.8089	11.8265	12.1569	12.0886	12.5036	12.3422	12.464	12.4606	12.0577	12.0177	11.9319	12.2556	12.1886	12.3855	12.397	12.6904	12.7442	12.8648	12.7861
1422859_a_at	Rpl23	ribosomal protein L23	8.68962	8.59785	8.5733	8.07213	8.04659	7.99927	8.09167	8.27405	8.39195	8.19416	8.58894	8.60217	8.89153	8.82211	8.1733	8.19287	8.33822	8.39195	8.45395	8.37847	7.99403	8.57459	8.59267	8.95038	8.9529
1428217_at	1600012H06Rik	RIKEN cDNA 1600012H06 gene	8.41445	8.36888	8.30159	8.47643	8.23546	8.2694	8.42107	8.69972	8.94778	8.93001	9.30949	9.15057	9.15328	9.13485	8.32082	8.22937	8.53341	8.57732	8.80299	8.7854	8.80647	9.18697	9.22026	9.07704	9.21625
1452929_at	Clip1	CAP-GLY domain containing linker protein 1	9.69165	9.47411	9.54621	9.03581	9.06238	9.03378	9.10907	9.13646	9.59203	9.35908	9.86016	9.71163	9.94745	9.77207	9.20699	9.26892	9.21537	9.47454	9.54523	9.74429	9.78086	9.99617	9.8904	9.9779	9.98907
1438000_x_at	Zfp622	zinc finger protein 622	12.2034	11.9824	12.1092	10.9499	10.9507	11.0136	10.9658	10.9521	11.5726	11.3185	11.6992	11.7756	11.8082	11.7579	11.5935	11.5698	11.6513	11.7841	11.7579	12.1145	12.1862	12.4565	12.462	12.3811	12.3078
1433460_at	Ttc7b	tetratricopeptide repeat domain 7B	7.30515	7.35782	6.98371	7.02545	6.88756	6.77774	6.71526	6.91803	6.89925	6.71935	7.66027	7.14648	7.72385	7.68536	7.6756	7.69317	7.85361	7.91118	8.04533	7.78421	7.77184	8.32244	8.57861	8.32762	8.58554
1433645_at	Slc44a1	solute carrier family 44, member 1	10.5955	10.3693	10.3903	9.71935	9.73132	9.75395	9.85024	9.78192	10.117	9.96981	10.412	10.1688	10.6299	10.4484	8.03954	7.97917	8.17629	8.16406	8.09273	8.46232	8.48271	9.00432	8.95964	8.86494	8.96261
1427469_at	Helz	helicase with zinc finger domain	7.19588	7.1986	6.97629	7.2766	7.10591	6.77977	7.11105	7.18425	7.93616	7.90201	8.4324	8.44099	7.62672	8.08971	7.03901	7.03265	7.35395	7.54159	7.66387	7.52465	7.48018	7.7489	7.69845	7.91339	8.16707
1438271_at	Lpp	LIM domain containing preferred translocation partner in lipoma	9.48401	9.4118	9.42918	8.84162	8.68368	8.49947	8.47765	8.757	9.34196	8.98997	9.66639	9.21463	9.5532	9.40386	8.51865	8.0683	8.24092	8.76984	8.91088	8.6439	8.6566	9.00695	9.19863	9.15031	9.12895
1442849_at	Lrp1	low density lipoprotein receptor-related protein 1	5.89926	5.51068	5.2962	5.14608	4.76671	5.14007	5.39354	5.14474	5.64154	5.47731	5.83629	5.88177	5.85913	5.7782	5.41725	5.58483	5.8065	5.24741	5.55302	5.21485	5.79281	5.78808	6.39233	6.02544	6.81413
1428122_s_at	Fam125b	family with sequence similarity 125, member B	7.36395	7.19201	7.07197	7.66139	7.75474	7.44918	7.64301	7.67418	7.92926	7.47722	8.10453	8.21503	8.49147	8.34523	8.03397	7.99388	7.98956	8.20207	8.18067	8.31583	8.04215	8.63061	8.75447	8.71216	8.90368
1456763_at	Mprip	myosin phosphatase Rho interacting protein	8.11121	8.0267	8.0458	7.60792	7.68803	7.70372	7.72159	7.55039	7.75596	7.66816	8.33777	8.07892	8.59894	8.3267	7.58904	7.65857	7.78486	7.81856	7.69511	8.05256	8.16166	8.42101	8.26473	8.43702	8.37268
1439500_at	Scrn1	secernin 1	7.98595	7.76657	8.11182	8.40954	8.26994	8.21312	8.47326	8.43382	8.471	8.14078	8.98605	8.66318	9.14282	9.04087	9.33131	9.37396	9.70692	9.4924	9.59983	9.84039	9.86486	10.1989	10.1401	10.2244	10.2453
1422510_at	Ctdspl	CTD (carboxy-terminal domain, RNA polymerase II, polypeptide A) small phosphatase-like	7.64753	7.43521	7.38695	7.43384	7.29476	7.365	7.15702	7.06518	7.76327	7.62999	8.04994	7.91954	8.35778	7.95764	6.8047	6.8055	6.80191	6.56148	6.65514	7.05091	7.18984	7.39814	7.5625	7.60163	7.60391
1428418_s_at	Fam164a	family with sequence similarity 164, member A	9.615	9.47683	9.56776	8.36678	8.39634	8.42834	8.25064	8.44833	8.84726	8.53703	9.10768	9.02338	9.14911	9.23133	9.70239	9.71132	10.1098	9.86771	10.0482	9.82743	9.89444	10.3645	10.2627	10.6027	10.8354
1455413_at	Zfp11	zinc finger protein 11	5.60307	5.38866	5.58159	5.0577	4.2698	5.01209	4.63088	4.87249	5.39208	5.31798	5.88724	5.60307	5.54247	5.60307	5.62304	5.67099	5.64329	5.74672	5.8005	5.55782	5.66385	5.95357	6.14429	6.31026	6.39458
1424594_at	Samd4	sterile alpha motif domain containing 4	10.168	10.0633	10.1148	9.3116	9.31211	9.24014	9.30345	9.38427	9.83261	9.60649	10.0041	9.83173	10.1744	9.98202	7.47466	7.47795	7.71085	8.03978	7.77745	8.30659	8.38527	8.58497	8.5772	8.33271	8.65251
1426377_at	Zfp281	zinc finger protein 281	9.45374	9.33097	9.41806	8.30598	8.10291	8.04764	8.11731	8.47263	8.9054	8.72717	9.26238	8.93027	8.74172	9.13842	8.47937	8.40661	8.7767	8.84275	9.15998	8.86585	8.78158	9.1621	9.27276	9.32369	9.4814
1450040_at	Timp2	tissue inhibitor of metalloproteinase 2	11.1638	11.0188	11.1582	10.3541	10.3491	10.3995	10.4815	10.5371	10.6722	10.728	11.209	10.7832	11.1241	11.1841	10.9141	10.9143	10.9527	10.9709	11.0084	11.0478	11.0867	11.3242	11.3279	11.5249	11.5892
1438255_at	Foxn3	forkhead box N3	8.05195	7.83098	7.82142	7.7142	7.54262	7.41308	7.61814	7.84696	8.49006	8.01547	8.58376	8.36026	8.36558	8.31446	7.98551	7.77248	7.96508	8.28221	8.33405	8.06707	8.16834	8.44008	8.58431	8.4953	8.72785
1437784_at	Runx1t1	runt-related transcription factor 1; translocated to, 1 (cyclin D-related)	8.47138	8.23014	8.2692	7.7142	7.49038	7.53471	7.9553	7.98242	8.35153	8.19276	8.49025	8.3484	8.30833	8.41324	7.34223	7.35027	7.53354	7.95091	7.78041	7.57001	7.60341	7.78874	7.92782	8.11871	8.0121
1437353_at	Setd1b	SET domain containing 1B	8.2559	8.21091	8.07316	7.87051	7.69391	7.56909	7.54988	7.39978	8.84095	8.65711	8.85007	8.65719	8.49949	8.48299	7.6565	7.77415	8.00509	7.87929	8.08941	8.38007	8.38976	8.37478	8.7224	8.4342	8.61019
1433510_x_at	Rpl36	ribosomal protein L36	11.9567	11.949	11.932	11.3762	11.3602	11.5415	11.5393	11.4038	11.7866	11.6694	11.9231	11.8266	12.2525	12.1587	11.7895	11.9171	12.0244	11.8823	11.9174	12.1203	12.149	12.3747	12.2262	12.5369	12.6074
1429618_at	Cyld	cylindromatosis (turban tumor syndrome)	10.1528	9.83657	9.93533	8.63724	8.46315	8.55734	8.51849	8.59052	9.31	8.94148	9.32805	8.99577	9.39286	9.26812	9.44085	9.5905	9.76393	9.72958	9.76273	9.93919	10.0058	10.311	10.3722	10.3677	10.5519
1434002_at	Foxn3	forkhead box N3	8.57794	8.40578	8.35652	8.23144	8.12675	8.08558	8.38254	8.39838	8.88856	8.71671	9.09121	8.90611	8.9405	8.90779	8.41991	8.32496	8.38338	8.81193	8.92063	8.82582	8.65647	8.90524	8.99068	8.96835	9.08622
1450781_at	Hmga2	high mobility group AT-hook 2	11.1671	11.158	11.2812	9.96058	9.83351	9.79319	10.0235	10.0512	10.4443	10.3792	10.5458	10.452	10.6853	10.5821	7.44613	7.43538	7.33625	7.7045	7.83191	7.56948	7.36299	7.84182	8.02683	8.1972	8.36201
1438291_x_at	LOC100502825 /// Rpl37	60S ribosomal protein L37-like /// ribosomal protein L37	11.6868	12.0634	12.0341	11.2378	11.0303	11.1105	11.1877	11.3711	11.3548	11.5875	11.6458	11.6002	11.7066	12.0869	11.6687	11.5552	11.3561	11.6029	11.72	11.9523	11.7232	11.9328	11.9974	12.3671	12.4522
1436356_at	Samd4	sterile alpha motif domain containing 4	8.83414	8.70193	8.70187	8.0194	8.08418	8.00861	8.11113	8.20482	8.63998	8.19651	8.5821	8.77023	8.88166	8.73293	5.96523	6.29499	6.17099	6.37901	6.79616	6.50602	6.7176	6.83493	7.13802	6.7202	7.1463
1433475_a_at	C78339	expressed sequence C78339	11.0529	10.968	10.8975	10.8902	10.7517	10.6928	10.802	10.9865	11.4677	11.3484	11.6433	11.4073	11.452	11.6434	10.8982	10.7483	11.014	11.0441	11.0373	11.2781	11.2663	11.4693	11.5208	11.5308	11.5
1422851_at	Hmga2	high mobility group AT-hook 2	11.6245	11.5958	11.6857	10.3914	10.3681	10.3336	10.6407	10.6651	10.9487	10.8151	11.0297	10.9908	11.1848	11.0828	8.01448	8.17649	8.13127	8.47376	8.4908	8.33419	8.37369	8.53763	8.64453	8.87683	9.02913
1430427_a_at	Pcdh18	protocadherin 18	8.8405	8.50555	8.64426	7.24507	7.1145	7.2033	6.96198	7.26598	7.54944	7.30938	7.5436	7.52002	8.05199	7.86093	7.57878	7.41757	7.35413	7.78752	7.90909	7.77864	7.81944	8.16085	8.28173	8.16012	8.55072
1416983_s_at	Foxo1	forkhead box O1	6.79953	6.37712	6.49077	6.55762	6.48495	6.64698	6.81775	6.51231	7.32079	6.9477	7.84964	7.76382	7.43019	7.22953	6.7114	6.4508	6.79018	6.88309	6.96406	7.23318	7.18232	7.31174	7.45935	7.38849	7.48183
1424987_at	5430435G22Rik	RIKEN cDNA 5430435G22 gene	7.74674	7.63362	7.76154	7.00182	6.86123	6.87574	6.63567	6.65481	7.44588	7.42495	7.54053	7.54798	7.67691	7.68032	6.55459	6.89271	6.60623	6.75801	6.70725	7.12875	7.25824	7.28616	7.39364	7.45478	7.37889
1426759_at	Map4k3	mitogen-activated protein kinase kinase kinase kinase 3	9.85428	9.64936	9.69057	10.0115	10.0027	9.98469	10.0505	10.0566	10.3892	10.199	10.6668	10.7658	10.7988	10.73	10.2367	10.2314	10.4008	10.3979	10.3575	10.5009	10.5186	11.0743	11.1489	11.1494	11.1461
1455582_at			7.13971	7.30338	7.37572	8.35652	8.26357	8.27194	8.53928	8.40937	8.8309	8.86418	9.18601	8.94778	9.28023	8.84277	8.11254	8.22731	8.02774	8.24028	8.13281	8.48813	8.56095	8.83502	8.92239	8.92706	8.77014
1424871_s_at	Fam100a	family with sequence similarity 100, member A	9.97534	9.90237	9.86574	9.5491	9.52447	9.67446	9.89326	9.94677	10.1647	10.259	10.5616	10.3278	10.2712	10.4212	9.00177	9.07054	9.10439	9.49106	9.63398	9.74568	9.76992	9.79422	9.97782	9.83268	9.72662
1416360_at	Snx18	sorting nexin 18	8.62297	8.56402	8.6382	9.1091	8.94225	9.02423	8.96297	8.96439	9.32338	9.20322	9.47316	9.61693	9.88345	9.69389	8.96188	8.91699	8.79514	9.11373	9.1672	9.45628	9.43154	9.75263	9.80902	9.71418	9.77969
1432263_a_at	Cox7a2l	cytochrome c oxidase subunit VIIa polypeptide 2-like	11.2805	11.2715	11.2207	10.8278	10.8294	10.8914	11.0161	10.8826	11.0998	11.0009	11.2654	11.1496	11.6059	11.6186	11.2333	11.2815	11.245	11.3259	11.3117	11.4096	11.4339	11.5782	11.5309	11.9133	11.921
1423025_a_at	Iqcj-schip1 /// Schip1	IQ motif containing J-schwannomin interacting protein 1 read-through transcript /// schwannomin interacting protein 1	9.87816	9.86826	9.80028	9.34066	9.31889	9.34313	9.44709	9.501	9.71589	9.5302	10.1119	9.94347	10.084	10.1035	7.59663	7.46596	7.81323	7.5251	7.59013	8.10992	8.06899	8.27594	8.35244	8.37358	8.34906
1455812_x_at	Vasn	vasorin	10.4004	10.5162	10.6229	10.4633	10.4511	10.2029	10.5998	10.8819	11.1623	11.1712	11.6015	11.2779	10.9782	11.2855	10.5329	10.2766	10.6036	10.6151	10.6851	10.5552	10.5009	10.7816	10.8323	11.2654	11.3154
1426378_at	Eif4b	eukaryotic translation initiation factor 4B	12.8201	12.8597	12.7589	11.9937	11.9177	11.8831	12.0781	12.1247	12.4151	12.3694	12.6935	12.6426	12.7238	12.6514	12.3543	12.3044	12.1725	12.4504	12.5041	12.5947	12.6247	12.8711	12.8907	13.052	13.0649
1441305_at	Nedd4l	neural precursor cell expressed, developmentally down-regulated gene 4-like	4.34628	4.38205	4.35186	4.2762	4.24675	4.63461	4.33212	4.65298	4.91734	4.40231	5.17924	5.26834	5.24793	5.03271	4.78459	5.02832	4.91863	5.0548	5.42777	5.12748	5.12748	5.25197	5.84941	5.4441	5.99712
1449292_at	Rb1cc1	RB1-inducible coiled-coil 1	7.87942	7.89876	7.8442	7.33301	7.18944	7.35958	7.4152	7.67089	8.4619	7.8442	8.49991	8.3211	7.8442	8.24701	7.65737	6.97325	7.42225	7.81682	8.14605	7.78534	7.6136	8.19964	8.52314	8.1721	8.13776
1453556_x_at	Cd99	CD99 antigen	12.0085	11.9511	11.9291	11.2198	11.3519	11.4774	11.488	11.3442	11.595	11.6068	11.6916	11.6974	12.2318	11.9701	10.8982	11.0682	10.9884	11.0349	10.9751	11.2054	11.2903	11.5058	11.4695	11.7041	11.8662
1451422_at	Myo18a	myosin XVIIIA	9.70017	9.70863	9.57296	9.12459	9.10348	8.9161	9.12957	9.03304	9.46263	9.60635	9.96549	9.87357	9.76904	9.82469	8.56431	8.75552	8.67056	8.68689	8.67403	8.99584	8.99847	9.27137	9.23015	9.42629	9.42877
1420688_a_at	Sgce	sarcoglycan, epsilon	9.30641	9.18138	9.16254	9.28797	9.14027	9.24018	9.32205	9.30161	9.57606	9.38407	9.69416	9.58022	10.0448	9.89678	8.41942	8.59959	8.49537	8.67189	8.56681	8.88013	8.95018	9.19597	9.19542	9.13718	9.09401
1447432_s_at	Zfp263	zinc finger protein 263	7.27775	7.12885	7.04956	6.98689	6.93067	6.79434	6.72703	6.82036	7.43662	7.01258	7.46416	7.45341	7.55127	7.74695	6.81235	6.89433	7.33702	6.96773	7.15212	6.88954	6.98967	7.43494	7.74943	7.48325	7.75061
1453134_at	Pik3ca	phosphatidylinositol 3-kinase, catalytic, alpha polypeptide	8.13494	7.86405	7.87647	7.12376	6.8708	6.66194	6.82164	7.29383	7.4289	7.23349	7.68336	7.45347	7.5304	7.72976	7.2516	7.047	7.267	7.41075	7.68924	7.16259	7.01323	7.45958	7.63879	7.7434	7.87653
1421772_a_at	Cox7a2l	cytochrome c oxidase subunit VIIa polypeptide 2-like	11.5636	11.5888	11.5648	11.1183	11.0589	11.1436	11.2453	11.2332	11.3919	11.3394	11.5586	11.5613	11.8367	11.8661	11.4304	11.4757	11.4529	11.5515	11.579	11.6621	11.6592	11.7723	11.8023	12.1324	12.2355
1449226_at	Hic1	hypermethylated in cancer 1	10.1812	10.2681	10.2393	8.61946	8.9901	8.77697	9.18129	8.95246	9.05408	9.30505	9.18897	9.18399	9.59077	9.48879	9.5496	9.47239	9.31759	9.43027	9.39038	9.67918	9.72132	9.86428	9.7679	10.104	10.1183
1428777_at	Spred1	sprouty protein with EVH-1 domain 1, related sequence	7.47473	7.12419	7.18234	6.24848	6.18359	6.202	6.16154	6.45231	6.72511	6.61118	7.27522	6.99555	6.90425	7.00653	5.82816	6.22304	6.34028	6.63443	6.69145	6.46668	6.3392	6.6486	6.89125	6.7035	6.92674
1435524_at	Snhg8	small nucleolar RNA host gene 8	11.1646	11.2095	11.1751	10.606	10.4636	10.5716	10.6864	10.8645	10.9915	10.8538	11.0566	11.0916	11.2427	11.3293	9.96796	9.98732	10.2472	10.1474	10.2326	10.2311	10.0859	10.4394	10.5894	10.7157	10.7864
1455220_at	Frat2	frequently rearranged in advanced T-cell lymphomas 2	6.61434	6.8026	6.68657	6.39587	6.62169	6.67951	6.94563	6.91159	7.0714	7.1143	7.06169	7.02286	7.40488	7.20118	6.21609	6.63363	6.55081	6.84746	6.73573	7.1382	7.23159	7.25507	7.32287	7.35078	7.09452
1448288_at	Nfib	nuclear factor I/B	9.8042	9.81204	9.78734	9.5562	9.45128	9.41294	9.58257	9.62272	9.9588	10.0004	10.2716	10.144	10.2726	10.1435	9.53573	9.25143	9.3735	9.78863	9.91732	9.85093	9.84856	10.0622	10.1443	9.98232	10.2595
1416666_at	Serpine2	serine (or cysteine) peptidase inhibitor, clade E, member 2	7.0315	6.76676	6.55464	6.95247	7.12627	6.97711	7.02545	7.24931	7.35709	7.01828	7.49255	7.33516	7.75021	7.75375	10.2391	10.1815	10.1489	10.4916	10.4999	10.3984	10.4028	10.6773	10.6718	10.89	10.8514
1448415_a_at	Sema3b	sema domain, immunoglobulin domain (Ig), short basic domain, secreted, (semaphorin) 3B	6.79781	6.20907	6.40699	5.55161	5.39795	5.43254	5.62496	5.61985	5.56045	5.64601	5.70341	5.84062	6.26002	6.12373	5.13965	5.24563	5.31833	5.54574	5.42158	5.58984	5.7428	5.78728	5.91282	5.9654	5.84769
1436067_at	Zbtb10	zinc finger and BTB domain containing 10	6.73002	6.66383	6.68366	6.70378	6.43865	6.48975	6.95034	6.82661	7.20629	7.08272	7.35039	7.23165	7.36592	7.18114	6.68604	6.74031	6.92117	7.39781	7.06214	7.31899	7.4405	7.391	7.20626	7.63554	7.30663
1437284_at	Fzd1	frizzled homolog 1 (Drosophila)	9.40927	9.30833	9.28926	9.72254	9.79121	9.72123	9.57462	9.7333	10.0529	10.0307	10.3972	10.1857	10.5264	10.4194	10.0644	10.1844	10.1857	10.3594	10.2849	10.5881	10.6364	10.7805	10.8303	10.7973	10.7931
1452145_at	H6pd	hexose-6-phosphate dehydrogenase (glucose 1-dehydrogenase)	9.53607	9.3327	9.23648	9.52027	9.57946	9.50656	9.78848	9.79886	10.0463	9.92478	10.1456	10.2769	10.4382	10.085	9.41045	9.52473	9.47427	9.60439	9.6346	9.73144	9.80677	10.1684	10.2238	10.0772	10.0989
1444746_at			5.57021	5.16487	4.93916	5.05571	5.15419	4.99101	5.26821	5.55051	5.57886	5.64482	6.25326	6.29082	5.83962	5.73957	4.71941	5.34577	6.00922	5.32302	5.86996	5.52348	5.21384	5.9352	6.05633	5.9804	6.16166
1416701_at	Rnd3	Rho family GTPase 3	9.95091	9.83098	9.83437	10.8922	10.9284	10.8578	11.0867	11.1688	11.2128	11.1285	11.4844	11.5248	11.6115	11.6187	10.6646	10.707	10.7247	10.9236	10.9159	11.0149	11.0249	11.3535	11.3583	11.4626	11.5778
1454834_at	Nfib	nuclear factor I/B	9.42927	9.41281	9.39408	9.20324	9.09948	9.02031	9.23713	9.26844	9.64851	9.74097	9.96089	9.64963	9.9149	9.74435	9.18964	9.0308	8.96214	9.43161	9.58538	9.36405	9.31127	9.80193	9.75029	9.79087	9.95232
1420682_at	Chrnb1	cholinergic receptor, nicotinic, beta polypeptide 1 (muscle)	8.48186	8.32275	8.36608	6.47874	6.46138	6.21439	6.52346	6.67752	6.85878	6.77642	7.10179	6.96319	7.23855	6.97181	6.24034	5.78759	5.88455	6.28583	6.04374	6.23121	6.36602	6.73652	6.64915	6.61838	6.50995
1421267_a_at	Cited2	Cbp/p300-interacting transactivator, with Glu/Asp-rich carboxy-terminal domain, 2	9.9232	9.9164	9.89685	9.70464	9.63012	9.79223	9.89033	9.83847	9.72668	9.83216	10.0463	10.0195	10.5204	10.3375	8.87253	8.94206	8.93417	8.95727	9.03202	9.17433	8.96275	9.5549	9.50032	9.51629	9.85113
1434102_at	Nfib	nuclear factor I/B	9.13423	8.98167	9.08438	9.07316	8.79967	8.83901	8.93126	9.04489	9.331	9.29451	9.72737	9.66345	9.57075	9.67068	8.90732	8.87834	8.79234	9.17602	9.36382	9.12384	9.11601	9.40666	9.51864	9.48295	9.64509
1435260_at	Akt3	thymoma viral proto-oncogene 3	8.17472	7.94818	8.05745	6.76203	6.45598	6.53969	6.65767	6.66031	7.33565	7.10824	7.2558	7.38796	7.26073	7.34448	6.51639	6.2819	6.28762	6.6447	6.60416	7.16877	7.03907	7.0745	7.32457	7.13821	7.13047
1455059_at	Helz	helicase with zinc finger domain	6.97176	6.88679	6.61933	6.99384	6.72958	6.84597	6.80676	6.83099	7.64775	7.61493	7.84411	8.04068	7.55687	7.58781	6.92401	6.72373	6.6609	7.15239	7.28164	7.24863	7.29959	7.26834	7.64911	7.32187	7.64376
1449297_at	Casp12	caspase 12	9.19189	9.20334	9.17891	7.39535	7.364	7.28285	7.42763	7.65811	7.80914	7.75699	8.14792	8.20139	7.919	8.20717	9.71174	9.65021	9.88824	10.0889	10.1851	10.2505	10.1916	10.6191	10.5047	10.556	10.5116
1423379_at	Nfatc4	nuclear factor of activated T-cells, cytoplasmic, calcineurin-dependent 4	7.77893	7.54399	7.38116	5.49394	5.66438	6.18294	5.35211	5.86135	6.31627	6.15158	6.29141	6.52097	6.48051	6.50983	6.58063	6.51814	6.44275	6.5819	6.85275	7.02286	7.04288	7.3107	7.52131	6.94721	7.23643
1417730_at	Ext1	exostoses (multiple) 1	11.2499	11.2333	11.2828	10.4294	10.3864	10.3196	10.3408	10.3914	10.7882	10.6321	11.0229	10.8848	11.2087	10.9754	10.3344	10.452	10.3876	10.6347	10.6459	10.8591	10.9263	11.1832	11.2178	11.1577	11.3229
1456700_x_at	Marcks	myristoylated alanine rich protein kinase C substrate	11.4182	11.5749	11.6648	11.8558	11.7225	11.6599	11.8611	12.06	11.9716	12.0051	12.409	12.3747	12.3141	12.6037	10.9935	10.7296	10.7992	11.0714	11.2877	10.8466	10.7227	10.9781	11.1069	11.5243	11.479
1436364_x_at	Nfix	nuclear factor I/X	11.5884	11.595	11.5499	9.84296	9.71841	9.65582	9.55041	9.69417	10.1641	9.96257	10.3627	10.3712	10.4955	10.4043	11.5731	11.5076	11.568	11.7051	11.7293	12.1177	12.0612	12.2848	12.3071	12.3142	12.427
1451344_at	Tmem119	transmembrane protein 119	10.1162	10.0453	10.0027	8.06495	7.96621	8.03272	8.02913	7.74714	8.18894	8.23181	8.42069	8.55708	8.76302	8.6863	8.07633	8.33751	8.37419	8.02281	7.98096	8.09675	8.15588	8.67628	8.64071	8.86659	8.91801
1422169_a_at	Bdnf	brain derived neurotrophic factor	7.98011	7.77312	7.8788	7.17502	7.34727	7.46479	7.39638	7.14806	7.26154	7.33862	7.58165	7.55272	8.08204	7.98184	8.07626	8.20301	8.25103	8.06542	8.04821	7.87033	7.97491	8.33253	8.35153	8.86107	9.11588
1416142_at	Rps6	ribosomal protein S6	9.95652	9.78235	9.84704	7.56061	7.43831	7.4791	7.70962	7.89108	7.86449	7.65804	8.0482	7.95037	8.17442	8.20382	9.11287	9.15243	9.36718	9.36647	9.41042	9.31961	9.28741	9.59456	9.69452	10.0285	10.0645
1454899_at	Lpp	LIM domain containing preferred translocation partner in lipoma	10.5214	10.5081	10.5888	9.77856	9.72394	9.57806	9.94196	9.95134	10.2475	10.1662	10.5049	10.1223	10.4559	10.3222	9.5256	9.48121	9.44946	9.89616	10.0485	9.9348	9.86608	10.068	10.2472	10.2334	10.3454
1428454_at	Bcas3	breast carcinoma amplified sequence 3	7.62342	7.51761	7.52264	7.09862	7.10017	6.97865	7.13889	7.17526	7.66867	7.75871	7.87682	7.86736	7.86149	7.64325	7.64325	7.72833	7.41905	7.57797	7.60788	8.1385	8.13815	8.32551	8.4405	8.09198	8.24244
1417928_at	Pdlim4	PDZ and LIM domain 4	9.18005	8.93364	9.03703	8.10798	8.08885	8.07751	8.24227	8.14728	8.73933	8.36772	8.81297	8.82947	8.94402	8.62354	9.63312	9.80373	9.97995	9.79562	9.74349	10.0046	10.109	10.405	10.4028	10.4199	10.5575
1433682_at	Arhgef17	Rho guanine nucleotide exchange factor (GEF) 17	9.85091	9.58653	9.60872	8.73912	8.77151	8.68143	8.57491	8.57525	9.17045	9.19523	9.38906	9.49072	9.57675	9.26891	8.85674	8.8678	8.83494	8.87974	8.90904	9.29554	9.2688	9.5687	9.63345	9.59055	9.58741
1457070_at			4.25647	4.03305	3.96583	4.4225	4.32606	4.36374	4.4225	4.4225	4.79834	4.86109	5.58447	5.92045	5.0245	5.0902	4.1478	3.96105	4.19272	4.33292	4.0163	4.36161	4.3891	4.49725	4.65254	4.82184	4.49504
1423803_s_at	Gltscr2	glioma tumor suppressor candidate region gene 2	10.8929	10.8545	10.7614	10.1857	10.1868	10.2222	10.386	10.4815	10.5494	10.4625	10.731	10.6146	10.8715	10.8968	10.7127	10.7641	10.7084	10.9571	10.9731	11.037	11.1354	11.371	11.3843	11.4953	11.4421
1434294_at	Fam199x	family with sequence similarity 199, X-linked	8.00322	7.96465	7.78834	7.23307	6.98173	6.81921	6.74569	6.96108	7.68153	7.37104	7.87841	7.57019	7.6144	7.77835	8.03203	7.8449	8.06659	8.13539	8.266	8.3502	8.10163	8.27418	8.44199	8.39695	8.83145
1448306_at	Nfkbia	nuclear factor of kappa light polypeptide gene enhancer in B-cells inhibitor, alpha	11.3274	11.1332	11.0402	10.6962	10.6094	10.7037	10.8653	10.6976	11.2371	11.0325	11.3131	11.5428	11.4245	11.2848	10.6056	10.5838	10.614	10.8854	10.8582	11.0456	11.1236	11.2585	11.3333	11.1685	11.2258
1428750_at	Cdc42ep2	CDC42 effector protein (Rho GTPase binding) 2	10.8561	10.798	10.8416	9.46214	9.4123	9.41408	9.08617	9.21667	9.29883	9.34046	9.48385	9.49382	10.0755	10.1493	9.76453	9.76453	9.76453	9.48324	9.43464	10.1272	10.0322	10.2545	10.1516	10.5802	10.4856
1431098_at	Clip1	CAP-GLY domain containing linker protein 1	7.86584	7.75379	7.88307	7.48944	7.32462	7.37997	7.12021	7.26439	7.94006	7.5254	8.14011	8.22834	7.99762	8.15822	7.35087	7.05609	7.29053	7.56708	7.56791	7.74798	7.74487	8.05755	8.2766	7.92001	7.91022
1456258_at	Emx2	empty spiracles homolog 2 (Drosophila)	6.52077	6.51661	6.63539	7.29603	6.96571	6.9672	6.7311	6.77128	7.51498	7.30385	7.66332	7.5007	7.50437	8.00797	6.00537	5.94142	6.34612	6.12502	6.16693	6.43308	6.15751	6.43664	6.50967	6.60352	6.83757
1436178_at	Leprel1	leprecan-like 1	7.53125	7.5	7.51806	7.38194	7.37784	7.35429	7.36935	7.33328	7.35663	7.35804	7.5801	7.81239	8.08236	8.01792	7.09248	7.08135	6.98069	7.06785	6.98571	7.34974	7.39295	7.45545	7.48478	7.73883	7.7592
1451478_at	Angptl7	angiopoietin-like 7	8.17613	8.10714	8.17668	6.83814	6.98797	6.86762	6.92569	6.61891	6.95531	7.21124	7.23061	7.57769	7.65556	7.49311	6.68974	6.78494	6.7743	6.81376	6.83912	6.88314	7.08745	6.97813	6.92972	7.52474	7.39754
1423389_at	Smad7	MAD homolog 7 (Drosophila)	8.58271	8.60403	8.55453	8.04565	8.03297	7.96269	8.13018	8.11613	8.23955	8.24524	8.82265	8.28565	8.6756	8.70409	7.44996	7.28839	7.52285	7.66748	7.45232	7.68815	7.56059	7.71049	7.46152	8.04787	7.94413
1420000_s_at	Igbp1	immunoglobulin (CD79A) binding protein 1	10.8302	10.6691	10.6229	10.1007	10.0755	10.0899	10.1916	10.3403	10.5055	10.2344	10.7572	10.5071	10.7024	10.8217	10.1083	10.0592	10.3068	10.2706	10.3324	10.2022	10.2821	10.6075	10.6588	10.8115	10.7449
1428850_x_at	Cd99	CD99 antigen	12.7719	12.6627	12.6339	11.9791	12.1543	12.1995	12.2406	12.1392	12.3771	12.3745	12.526	12.4673	12.898	12.6695	11.6584	11.8872	11.7789	11.8255	11.7532	11.918	12.0873	12.2943	12.2878	12.4946	12.5608
1450780_s_at	Hmga2	high mobility group AT-hook 2	11.8431	11.6859	11.7226	10.6099	10.6053	10.591	10.8403	10.8316	11.1495	11.1607	11.2418	11.1753	11.4682	11.0792	8.35888	8.4133	8.37916	8.82619	8.78442	8.53577	8.55852	8.97657	9.06254	9.0929	9.22109
1433795_at	Tgfbr3	transforming growth factor, beta receptor III	11.1577	10.9266	11.0062	10.7352	10.6397	10.549	10.8318	10.8418	11.2778	11.1053	11.4468	11.2461	11.3267	11.2907	11.3235	11.4371	11.3037	11.6263	11.6429	11.6772	11.6179	11.902	11.9852	11.994	11.9829
1449731_s_at	Nfkbia	nuclear factor of kappa light polypeptide gene enhancer in B-cells inhibitor, alpha	11.3639	11.427	11.3417	10.7932	10.7376	10.7287	10.9335	10.8589	11.2955	11.4924	11.7181	11.3264	11.5384	11.2888	10.5737	10.4979	10.5043	10.9279	11.0338	10.9267	11.0507	11.2682	11.406	11.1064	11.1442
1456135_s_at	Pxn	paxillin	10.9823	10.7118	10.7327	10.766	10.7343	10.792	10.7138	10.7692	11.3076	11.0051	11.4707	11.3864	11.4847	11.3602	10.0826	10.1464	10.2771	10.1739	10.1963	10.5962	10.5343	10.7882	10.8174	10.8321	11.0574
1437105_at	Kdm5a	lysine (K)-specific demethylase 5A	7.99816	8.08324	8.04722	8.59226	8.48592	8.37935	8.74457	9.1017	9.23258	9.19339	9.57112	9.3185	9.06739	9.21722	8.51831	8.44722	8.76445	9.06348	9.2003	8.60662	8.63456	8.96814	9.10594	9.13536	9.37781
1427874_at	Rnf114	ring finger protein 114	9.94985	9.80518	9.76128	8.91612	9.1787	9.13164	9.17524	9.03169	9.71957	9.52692	9.65668	10.0848	9.80895	9.65053	9.25096	9.39545	9.34561	9.40004	9.4998	9.8832	9.81101	10.1448	10.2188	9.94069	9.94786
1434825_at	Tnrc18	trinucleotide repeat containing 18	9.46015	9.36037	9.35719	9.54756	9.43908	9.33624	9.48502	9.36919	10.0824	10.2599	10.4389	10.002	10.2611	9.92801	9.46996	9.38425	9.43019	9.46777	9.57135	9.79393	9.89516	9.95833	9.97238	9.98049	10.098
1424208_at	Ptger4	prostaglandin E receptor 4 (subtype EP4)	9.92748	9.68593	9.75827	8.60584	8.51284	8.51196	8.69584	8.68901	9.1159	8.79666	9.17198	8.81964	9.24828	9.14101	6.11449	5.98001	6.16484	6.38468	6.1488	6.33339	6.54526	6.73652	6.50556	6.73164	6.58405
1434145_s_at	Serhl	serine hydrolase-like	7.29858	7.32108	7.30547	6.76362	6.34007	6.9301	6.87987	6.5327	7.2526	6.86284	7.4215	7.40526	7.44413	7.21361	7.20275	7.29246	7.53772	7.33943	7.51123	7.71003	7.57859	8.20258	8.38816	7.9492	8.15114
1422562_at	Rrad	Ras-related associated with diabetes	9.02575	8.80197	8.74932	6.99046	6.89	6.97067	7.27185	7.0981	7.4842	7.17229	7.29276	7.3064	7.59303	7.60908	8.60384	8.636	8.66202	8.74168	8.81964	8.90429	9.00462	9.11913	9.23406	9.26424	9.28534
1434005_at	Rbms1	RNA binding motif, single stranded interacting protein 1	11.2678	11.1148	11.1849	11.2358	11.1495	11.0739	11.2323	11.2144	11.5251	11.4231	11.8177	11.5683	11.8963	11.7084	10.5997	10.5504	10.7167	10.8964	10.8961	10.7798	10.8595	11.171	11.2182	11.1758	11.2002
1455317_at	Epc2	enhancer of polycomb homolog 2 (Drosophila)	9.50276	9.38053	9.37652	8.50286	8.50189	8.52915	8.8924	9.16481	9.17303	8.94701	9.42222	9.14736	9.12536	9.18236	8.96304	8.9946	9.08181	9.62772	9.61507	9.43613	9.31879	9.63937	9.63252	9.59989	9.78798
1426648_at	Mapkapk2	MAP kinase-activated protein kinase 2	10.0363	10.0585	10.0328	9.70501	9.64204	9.70627	9.81048	9.82668	10.1162	10.2552	10.5238	10.3376	10.4084	10.2454	9.67086	9.6548	9.57838	10.0155	10.0553	10.2593	10.1741	10.4702	10.6174	10.0785	10.3178
1448477_at	Chst12	carbohydrate sulfotransferase 12	8.72561	8.62822	8.47162	9.19756	9.13723	9.1838	9.20337	9.13846	9.43323	9.38645	9.67644	9.4924	9.92397	9.705	8.56246	8.51198	8.49646	8.59221	8.84026	8.76539	8.74891	8.93021	8.94792	9.00838	9.21976
1424736_at	Eef2	eukaryotic translation elongation factor 2	13.7953	13.7356	13.7226	13.1548	13.1916	13.1231	13.3064	13.3716	13.4726	13.5398	13.6112	13.5426	13.8216	13.7737	13.3984	13.3619	13.1608	13.4711	13.4998	13.5935	13.5797	13.6718	13.6916	13.8111	13.847
1423252_at	Hdgfrp3	hepatoma-derived growth factor, related protein 3	7.46552	7.6069	7.68599	7.17788	7.10111	7.19281	7.1012	7.03036	7.22585	7.47969	7.68516	7.76476	7.79011	7.80559	7.40355	7.42888	7.64182	7.71043	7.53496	8.02623	8.0319	8.23608	8.04731	8.24296	8.00001
1442155_at	4632427E13Rik	RIKEN cDNA 4632427E13 gene	4.18824	4.06229	4.10501	3.62137	3.3981	3.61357	3.74519	3.47919	3.67736	3.7148	4.00569	3.88542	4.24614	4.12304	4.21882	4.34959	5.11255	4.46	4.98387	4.1123	4.32183	4.88762	5.32056	5.12538	5.38622
1431829_a_at	Rgl3	ral guanine nucleotide dissociation stimulator-like 3	6.5006	6.60549	6.51138	7.40018	7.4089	7.53294	7.48203	7.66088	7.98842	7.89604	8.29736	8.14704	8.03976	8.13373	8.37044	8.24546	8.25959	8.47107	8.43073	8.72094	8.91768	9.00275	8.98931	8.98196	8.9215
1436506_a_at	Snhg6	small nucleolar RNA host gene (non-protein coding) 6	9.30348	9.16895	9.25246	8.64503	8.53032	8.69189	8.89266	9.11103	9.16839	9.07735	9.28365	9.13645	9.08079	9.4371	8.77888	8.72372	9.0406	9.10502	9.10763	9.15243	9.11261	9.51613	9.60917	9.33009	9.40604
1419678_at	Lats2	large tumor suppressor 2	8.52946	8.30284	8.31564	8.27126	8.209	8.31007	8.36555	8.3194	8.66797	8.54322	8.5891	8.48733	9.09524	8.70421	8.03318	7.75026	7.74535	7.8826	8.0506	7.95531	7.96217	8.31407	8.42881	8.17013	8.59151
1416157_at	Vcl	vinculin	10.2134	10.1906	10.2387	9.06321	9.19396	9.06165	9.03962	9.24268	9.5874	9.42871	9.5936	9.50763	9.8306	9.65388	8.53573	8.50848	8.43021	8.61033	8.79929	9.05047	9.00852	9.2313	9.3221	8.95464	9.46974
1433653_at	Fam20a	family with sequence similarity 20, member A	8.18537	8.20147	7.93272	6.1159	5.77075	5.90635	6.18833	5.91437	6.86104	6.694	6.76354	6.80985	6.63266	6.49934	5.08182	5.24962	5.13652	4.85943	5.08198	5.70623	5.63031	5.98914	5.8569	5.76288	6.03017
1429290_at	Cbx6	chromobox homolog 6	10.9648	10.9404	11.0124	10.673	10.5996	10.6515	10.3039	10.1345	10.8154	10.7782	10.9326	10.7866	11.4097	11.1428	10.8672	10.8547	11.0082	10.8866	10.871	11.291	11.3228	11.4601	11.4647	11.3947	11.4909
1418701_at	Comt1	catechol-O-methyltransferase 1	10.0698	10.0758	10.0641	8.92886	8.90583	8.95945	9.14876	8.93848	9.34755	9.42166	9.45324	9.47765	9.7133	9.41487	9.409	9.4607	9.46929	9.5905	9.57787	9.715	9.85118	10.0172	9.95297	10.0333	9.8929
1428916_s_at	Sirt5	sirtuin 5 (silent mating type information regulation 2 homolog) 5 (S. cerevisiae)	7.60106	7.57705	7.60936	7.45628	7.48307	7.44893	7.61715	7.45628	7.61496	7.65617	7.92386	7.91269	8.05737	8.1331	7.41978	7.19205	7.22092	7.42176	7.35778	7.776	7.67531	7.97685	8.02801	7.85797	7.92026
1439552_at	Trio	triple functional domain (PTPRF interacting)	6.35412	6.11362	6.2137	4.98916	4.91382	4.72915	5.21251	5.01219	5.78732	5.63456	5.91841	6.10267	5.43235	5.58618	5.22918	5.13618	5.02517	5.38365	5.09642	5.40328	5.42879	5.85601	5.88167	5.60425	5.87045
1451520_at	Spg20	spastic paraplegia 20, spartin (Troyer syndrome) homolog (human)	10.1904	9.88222	9.94038	9.08778	9.13038	8.83716	8.90806	9.26321	9.42011	9.17011	9.53796	9.37539	9.74504	9.55374	9.4904	9.48636	9.62085	9.6506	9.84165	9.4761	9.49192	9.87599	9.88902	10.0288	10.176
1419922_s_at	Atrnl1	attractin like 1	9.46458	9.39114	9.34194	9.18741	9.03836	8.92803	9.04314	9.31317	9.26345	9.05735	9.46278	9.47986	9.70374	9.6562	8.85678	8.90228	9.04017	9.20337	9.19759	9.1445	9.16554	9.65509	9.75882	9.61042	9.73281
1436389_at	Atl3	Atlastin GTPase 3	10.2903	10.147	10.2302	10.3609	10.1978	10.1813	10.3205	10.2843	10.84	10.6337	11.1382	10.9046	10.9031	10.8475	9.43138	9.47936	9.69977	9.76286	9.80773	9.78009	9.86456	10.0215	10.0938	10.1978	10.1978
1451121_a_at	Gltscr2	glioma tumor suppressor candidate region gene 2	9.2624	9.1365	9.10152	8.69072	8.55272	8.65953	8.7153	8.8329	8.9149	8.70033	8.97868	9.04305	9.27748	9.24136	9.14381	9.07094	9.06909	9.31919	9.31701	9.42078	9.42463	9.62905	9.75394	9.7923	9.8327
1456415_at	Zfp451	zinc finger protein 451	7.15104	7.00214	6.96583	7.52236	7.44588	7.43228	6.88943	7.15951	7.77773	7.46883	8.18449	7.88213	7.95941	8.22157	7.44629	7.26206	7.57503	7.12006	7.08697	6.99798	7.15956	7.63513	7.67662	8.13684	8.07458
1453375_at	4930422N03Rik	RIKEN cDNA 4930422N03 gene	5.05828	4.86952	4.65911	4.35412	4.61168	4.3904	4.11663	4.60546	4.86571	4.7892	5.56847	5.42332	5.04749	5.10312	4.87883	4.82377	5.05501	4.93385	4.80068	4.60303	4.88685	5.27763	5.45824	5.33195	5.5612
1416816_at	Nek7	NIMA (never in mitosis gene a)-related expressed kinase 7	10.2261	10.0313	10.0863	9.69446	9.61511	9.73961	9.85844	9.71389	10.2271	10.1742	10.4026	10.1745	10.3805	10.2294	9.05089	9.31611	9.47272	9.44422	9.45538	9.61881	9.69765	9.84066	9.80557	9.79218	9.79523
1434561_at	Asxl1	additional sex combs like 1 (Drosophila)	9.6541	9.53846	9.51252	9.22322	9.21986	9.05993	9.26677	9.26527	9.63683	9.53331	9.89036	9.68918	9.87437	9.70376	9.29529	9.20469	9.31877	9.46816	9.56859	9.25975	9.29435	9.58776	9.65805	9.80761	9.86267
1434260_at	Fchsd2	FCH and double SH3 domains 2	8.63288	8.37942	8.51234	7.79896	7.75348	7.53196	7.58619	7.58674	8.02041	7.79506	8.11435	8.06521	8.35206	8.27814	8.00983	7.93032	8.04792	8.07008	8.12355	8.39212	8.34364	8.56405	8.50827	8.57243	8.6967
1426793_a_at	Rpl14 /// Rpl14-ps1	ribosomal protein L14 /// ribosomal protein L14, pseudogene 1	12.3564	12.433	12.3942	11.532	11.4247	11.5493	11.4015	11.7729	11.8344	11.7192	11.9556	11.6725	12.1065	12.1255	12.2165	12.2342	12.2316	12.2319	12.4298	12.2444	12.2272	12.4801	12.6555	12.7775	12.8959
1439514_at	A930004D18Rik	RIKEN cDNA A930004D18 gene	7.77836	7.63336	7.44208	7.96749	7.48939	7.44797	7.4815	7.86812	7.89684	7.35389	8.1132	8.04772	8.17448	8.32085	8.0936	7.82594	8.11707	8.4219	8.28525	8.23166	8.08246	8.52161	8.58742	8.69148	8.77586
1434896_at	Zfp955a	zinc finger protein 955A	9.42643	9.34715	9.46173	8.25325	8.11612	8.32219	8.46383	8.58834	8.61159	8.52585	8.92422	8.60283	8.80453	8.88024	8.79092	8.9363	9.22209	9.02793	9.06679	9.01804	9.05483	9.27899	9.38922	9.56025	9.63277
1423645_a_at	Ddx5	DEAD (Asp-Glu-Ala-Asp) box polypeptide 5	10.9868	10.9644	10.98	10.7801	10.6584	10.6665	10.411	10.6182	10.5676	10.5155	11.2941	11.1019	11.2478	11.3764	10.6462	10.5666	10.7052	10.5299	10.5644	10.6759	10.6499	10.8766	10.9458	11.1934	11.2239
1418893_at	Pbx2	pre B-cell leukemia transcription factor 2	9.47592	9.15471	9.07474	8.85216	8.85435	8.84422	8.71724	8.78765	9.31435	9.17915	9.54713	9.41463	9.52014	9.40117	8.51812	8.55303	8.66645	8.554	8.62473	8.72131	8.73058	8.98947	9.05512	9.07181	9.13418
1429810_at	Rictor	RPTOR independent companion of MTOR, complex 2	6.44814	6.18215	6.27657	5.75136	5.48216	5.50043	5.6223	5.89909	5.93877	5.74926	6.17153	6.34607	6.16267	6.2106	6.52736	6.49255	7.10385	6.93716	7.10017	6.71838	6.95004	7.55913	7.60551	7.35528	7.50615
1454034_a_at	Usp21	ubiquitin specific peptidase 21	8.9459	8.88413	8.91694	9.01789	9.02202	8.9939	8.87356	8.76196	9.44575	9.39909	9.56348	9.37911	9.83362	9.40576	8.51558	8.62532	8.73662	8.66645	8.64767	8.81297	8.87756	9.07035	9.1301	9.1893	9.14597
1429560_at	Zfp955b	zinc finger protein 955B	8.43901	8.35903	8.38846	7.46059	7.34301	7.47296	7.6421	7.66912	8.01984	7.70565	8.33786	8.27745	8.05004	8.01525	7.86935	7.84056	8.36244	7.99727	8.21627	8.09106	7.98365	8.31142	8.3788	8.46575	8.5981
1448240_at	Mbtps1	membrane-bound transcription factor peptidase, site 1	11.943	11.8843	11.8583	11.0224	10.9661	10.8911	11.0463	11.1248	11.3048	11.1705	11.4158	11.2864	11.5519	11.5804	10.4456	10.4918	10.4217	10.6686	10.6011	10.7019	10.5723	10.8785	10.9597	10.9932	11.0041
1419984_s_at	Zfp644	zinc finger protein 644	8.92463	8.91208	8.83522	9.31678	9.106	9.00094	9.27817	9.57073	9.54911	9.46669	9.92076	9.68587	9.75916	9.7307	8.50721	8.48564	8.68958	8.93644	9.07591	8.6152	8.54589	8.84992	8.91307	9.02228	9.28252
1418265_s_at	Irf2	interferon regulatory factor 2	6.4382	6.20852	5.96093	4.81192	4.76639	4.97932	4.99078	4.78852	5.17387	5.27595	5.40988	5.4678	5.5706	5.34031	5.11046	5.17684	5.52868	5.58783	5.47382	5.54017	5.43235	5.84933	6.07992	5.75207	6.11138
1418051_at	Ephb6	Eph receptor B6	5.66241	6.08366	5.98378	6.40207	6.45146	6.60066	6.28693	6.34913	6.90758	6.84878	7.2536	7.048	7.06406	7.11071	7.18669	7.22077	7.55468	7.42143	7.32271	7.74134	7.47736	8.04416	8.10272	8.00194	7.94427
1448330_at	Gstm1	glutathione S-transferase, mu 1	10.9347	10.7849	10.7907	10.8319	10.7018	10.7614	10.8529	10.71	11.0573	10.9687	10.9939	11.0547	11.4009	11.3311	11.9168	12.0171	11.8605	12.0708	12.0324	12.2701	12.1879	12.408	12.4726	12.4506	12.5494
1435136_at	Whsc1	Wolf-Hirschhorn syndrome candidate 1 (human)	5.41922	5.5024	5.68545	5.65634	5.56407	5.64567	5.67918	5.48232	5.95053	5.88755	6.50524	6.69121	6.18205	6.26359	5.2643	5.37837	5.39208	5.30622	5.26477	5.30076	5.19677	5.91882	5.74147	5.78303	5.94988
1448143_at	Aldh2	aldehyde dehydrogenase 2, mitochondrial	9.21115	9.04205	8.87205	10.2581	10.1979	10.2605	10.2563	10.3293	10.5223	10.4992	10.6979	10.741	10.8745	10.8016	10.435	10.4005	10.4092	10.4627	10.6265	10.6373	10.6554	10.8548	10.8039	10.9589	11.037
1446048_at			5.65392	5.72602	5.73091	5.80921	5.54584	5.54366	5.71271	5.73295	6.01032	5.8016	6.15805	6.05468	6.29683	6.16211	5.79133	5.68099	6.00537	5.89505	5.81936	5.70363	6.05419	6.14057	6.06833	6.52291	6.38654
1429722_at	Zbtb4	zinc finger and BTB domain containing 4	8.86546	8.52467	8.59296	8.53249	8.40404	8.50008	8.39721	8.53894	8.97106	8.61829	9.14322	9.02495	9.12369	9.02597	8.73344	8.67179	8.8347	8.75267	8.7775	8.84974	8.81124	9.17421	9.21096	9.23424	9.4528
1424027_at	Pxn	paxillin	9.3408	9.27087	9.22585	9.25756	8.97873	9.12208	9.0925	8.96074	9.46608	9.47744	9.72516	9.81943	9.79749	9.63325	8.49488	8.60309	8.41333	8.52771	8.4421	8.94491	8.90359	9.10476	9.20663	9.02668	9.14676
1438406_at	Scarf2	scavenger receptor class F, member 2	9.06041	9.11386	9.00673	9.02374	8.98012	8.95909	8.98213	9.00596	9.01752	9.12312	9.38025	9.31709	9.70223	9.46389	8.27905	8.05893	8.18567	8.22794	8.08322	8.49051	8.61261	8.62422	8.62112	8.77275	8.81186
1418397_at	Zfp275	zinc finger protein 275	10.149	10.0708	10.1094	9.78382	9.79126	9.76068	9.53575	9.744	10.0257	9.88199	10.3385	10.0748	10.2819	10.4656	9.97427	10.0474	10.1802	9.9073	9.90796	10.0531	10.1085	10.2809	10.4339	10.5949	10.5297
1440836_at	9430025N12Rik	RIKEN cDNA 9430025N12 gene	7.88246	7.83898	7.82473	7.52556	7.36842	7.32079	6.9154	6.91566	8.35146	8.26847	8.37	8.05568	8.06111	7.92973	7.07008	7.27453	7.37793	7.39604	7.36095	7.80153	7.84054	7.85723	7.91984	7.70773	7.89413
1460620_at	Zfp592	zinc finger protein 592	6.98589	6.68329	6.6524	6.05944	5.99795	6.00448	6.21032	6.21593	6.43062	6.1799	6.78247	6.51855	6.71167	6.51056	6.67826	6.54076	6.6524	6.75628	6.79818	6.83196	6.76019	7.08017	7.18104	7.0773	7.2004
1427574_s_at	Sh3d19	SH3 domain protein D19	8.59647	8.46605	8.45673	8.59281	8.14377	8.35972	8.20845	8.1609	8.96543	8.54053	8.92747	9.09208	9.11604	8.79402	8.79693	8.68092	8.66465	8.92065	9.00269	9.31359	9.27087	9.67669	9.8501	9.33428	9.14045
1420512_at	Dkk2	dickkopf homolog 2 (Xenopus laevis)	9.44183	9.50071	9.36491	7.23704	7.17079	6.83344	7.28537	7.21831	7.37575	7.18283	7.10902	7.36667	7.68497	7.65418	4.64742	4.93889	4.75307	4.99971	4.47176	4.71174	5.6749	5.70621	4.79647	5.47987	5.18735
1423380_s_at	Nfatc4	nuclear factor of activated T-cells, cytoplasmic, calcineurin-dependent 4	9.63055	9.36495	9.5404	8.04387	7.94697	8.45444	8.21081	8.33572	8.42453	8.39182	8.50428	8.75206	8.68751	8.7866	8.64367	8.63536	8.54252	8.75206	8.75206	9.2169	9.26993	9.27108	9.30094	9.14097	9.21758
1435879_at	Akt3	thymoma viral proto-oncogene 3	8.81692	8.4586	8.54636	6.87021	6.86423	6.7819	6.65525	6.96229	7.44179	7.37551	7.39853	7.18126	7.47494	7.37935	6.46648	6.78709	6.40617	6.75591	6.58813	7.2825	7.46076	7.25959	7.69845	7.04382	7.05579
1457632_s_at	Meis2	Meis homeobox 2	8.06557	7.9612	8.04849	8.89124	8.69889	8.73376	8.74064	8.79935	9.06226	9.05923	9.26753	9.0583	9.39928	9.32534	9.25182	9.21732	9.23722	9.42121	9.38761	9.37502	9.38058	9.58358	9.53881	9.94069	9.85442
1427889_at	Spna2	spectrin alpha 2	10.8335	10.7126	10.7426	10.7109	10.669	10.5611	10.7679	10.76	11.0393	11.0801	11.2904	11.134	11.3498	11.1182	10.5	10.4008	10.2971	10.7126	10.8967	10.9458	10.9495	11.0152	11.0677	10.8256	10.9354
1433779_at	Casc4	cancer susceptibility candidate 4	9.81737	9.70555	9.70818	8.9848	8.97229	8.83855	8.85007	9.21932	9.21849	9.09825	9.50955	9.32973	9.38101	9.65484	8.8096	8.51117	8.86899	8.99269	9.07187	8.83187	8.86891	9.04762	9.17594	9.38075	9.35749
1455893_at	Rspo2	R-spondin 2 homolog (Xenopus laevis)	6.75365	6.68244	6.59761	6.63726	6.56674	6.837	6.34253	6.47595	6.47753	6.36031	6.96473	6.7436	7.2113	7.31923	10.2428	10.416	10.7301	10.7447	10.6158	10.8292	10.8811	11.2885	11.1152	10.9744	11.1209
1436475_at	Nr2f2	nuclear receptor subfamily 2, group F, member 2	7.38287	7.02965	7.0592	6.03099	5.88606	5.83111	5.92884	5.92215	6.10777	5.75865	6.58307	6.3895	6.57247	6.42732	6.2516	6.18438	6.28683	6.06202	5.98538	5.97681	6.07441	6.4305	6.49015	6.8973	6.87726
1417753_at	Pkd2	polycystic kidney disease 2	10.0452	9.92157	10.0016	9.77321	9.66701	9.60083	9.70005	9.59324	10.0784	9.96715	10.3262	10.1068	10.2661	10.2612	9.4242	9.52385	9.5113	9.6463	9.65513	9.7473	9.86027	9.99464	9.99453	10.1423	10.1571
1430526_a_at	Smarca2	SWI/SNF related, matrix associated, actin dependent regulator of chromatin, subfamily a, member 2	8.25081	7.87733	7.87029	8.53462	8.34491	8.17257	8.25876	8.44972	8.91706	8.8526	9.47237	9.15168	8.83901	9.02875	7.71677	7.75647	8.05205	8.06342	8.35142	8.04739	8.02432	8.34491	8.5415	8.47765	8.56559
1417517_at	Plagl2	pleiomorphic adenoma gene-like 2	7.32259	7.21394	7.11808	7.00429	6.792	6.81739	7.13785	6.74546	8.00253	8.17868	7.86913	7.71899	7.65204	7.25569	6.4973	6.68275	6.80005	6.67113	6.89605	6.73341	6.71499	6.66053	7.0713	7.05012	7.28835
1438552_x_at	Zyx	zyxin	8.43919	8.59672	8.54581	8.11888	7.90721	7.8966	8.08218	8.06694	8.38224	8.48013	8.44739	8.29842	8.5416	8.5625	8.45157	8.40736	8.32492	8.57393	8.49962	8.76313	8.79551	8.75687	8.88344	8.95381	8.83258
1426723_at	Wdr48	WD repeat domain 48	9.33389	9.21983	9.25865	8.30363	8.57801	8.37935	8.55482	8.6834	8.97088	8.91108	8.96137	8.78404	9.00548	8.98134	8.72789	8.75702	8.67808	8.8719	8.96137	9.15187	9.1108	9.11551	9.12605	9.18478	9.24192
1435913_at	B4galnt4	beta-1,4-N-acetyl-galactosaminyl transferase 4	7.13107	7.07922	7.11264	5.80552	5.63448	5.2137	5.99108	5.70404	5.48224	6.0985	6.1086	6.08451	5.96831	6.27904	6.91371	6.83382	6.9442	7.19526	6.81311	7.31916	7.28208	7.27819	7.76812	7.50767	7.62732
1454882_at	L3mbtl3	l(3)mbt-like 3 (Drosophila)	5.07202	5.15022	5.14372	5.64847	5.63673	5.21614	5.23453	5.57622	6.53008	6.29245	6.82702	6.3368	5.9171	6.2235	5.96604	5.55679	5.9171	5.83368	5.7791	6.0994	5.93944	6.0931	6.24017	6.36633	6.23702
1460407_at	Spib	Spi-B transcription factor (Spi-1/PU.1 related)	6.04864	6.35257	6.23114	5.85739	5.6924	5.83668	6.08051	5.58129	5.48886	5.77276	5.82383	5.69071	6.41637	6.31132	6.06425	6.18585	6.11138	6.17393	6.10968	6.13128	6.44092	6.27391	6.07476	6.81988	6.71809
1435899_at	Kdsr	3-ketodihydrosphingosine reductase	6.95185	6.80242	6.89014	6.71196	6.80239	6.85352	7.11378	6.92188	6.91747	6.81002	7.21212	7.09964	7.3824	7.33229	7.338	7.2726	7.38643	7.47863	7.57769	7.56643	7.57791	7.77214	8.06282	7.76863	7.83034
1421172_at	Adam12	a disintegrin and metallopeptidase domain 12 (meltrin alpha)	8.04503	7.83229	7.90331	9.57039	9.69777	9.41665	9.70913	9.72057	9.85269	9.82976	10.1211	10.2883	10.144	10.1146	6.11873	6.66546	6.25191	6.57052	6.23731	6.84046	6.60699	6.68418	5.95081	7.10124	6.82916
1436020_at	Zfp828	zinc finger protein 828	8.74752	8.38186	8.56009	7.13981	7.05893	6.9461	6.71676	6.95649	7.44147	7.07667	7.62414	7.73301	7.63651	7.59524	7.62414	7.54709	7.63364	7.56117	7.63106	7.59436	7.62545	7.85547	8.11142	7.978	8.13491
1448956_at	Stard10	START domain containing 10	7.58619	7.77945	7.75492	7.96168	8.15319	8.18091	8.05199	8.03403	8.29888	8.42715	8.55588	8.86052	8.60197	8.7268	7.64669	7.59619	7.74596	7.66162	7.5768	7.94374	8.10192	8.14617	8.15745	8.14709	8.1179
1447775_x_at	Zfp622	zinc finger protein 622	6.42428	6.66271	6.82077	5.79892	5.80193	5.92348	5.77482	5.52978	6.12709	6.00093	6.092	6.0467	6.45802	6.35403	6.26122	6.34033	6.29495	6.49027	6.23731	6.71089	6.7344	7.07031	7.03688	6.87904	6.7804
1426397_at	Tgfbr2	transforming growth factor, beta receptor II	12.0282	11.9756	11.9874	11.5402	11.4299	11.3439	11.4274	11.5048	11.7804	11.7179	12.1093	11.9054	11.9654	12.0385	12.0632	12.0854	12.0191	12.2085	12.1991	12.303	12.3163	12.5837	12.4651	12.5281	12.5858
1436699_x_at	Rpl18	ribosomal protein L18	12.3127	12.4454	12.3691	11.6375	11.5132	11.6315	11.592	11.7069	11.8657	11.8005	11.9805	11.9066	12.0562	12.2581	12.4147	12.3224	12.3204	12.3592	12.4419	12.4975	12.4112	12.6164	12.7104	12.8502	12.8937
1423771_at	Prkcdbp	protein kinase C, delta binding protein	9.36955	9.36061	9.29497	8.87497	8.84639	8.89014	9.07315	8.85342	9.2651	9.07671	9.10667	9.1368	9.48538	9.38145	9.66348	9.78796	9.79299	9.83209	9.74751	10.1709	10.121	10.4422	10.3567	10.1369	10.2935
1441870_s_at	Pkd2	polycystic kidney disease 2	11.1982	10.9923	11.0714	10.8761	10.8	10.7936	10.8989	10.766	11.2712	11.0729	11.282	11.2447	11.4477	11.3225	10.6154	10.672	10.6639	10.7241	10.7978	11.0018	11.0444	11.1491	11.1848	11.2061	11.3342
1434924_at	Phf2	PHD finger protein 2	8.44634	8.20629	8.23779	8.68732	8.5878	8.57665	8.63745	8.66337	9.21182	8.97445	9.34277	9.12783	9.25418	9.10022	8.1155	8.13275	8.2357	8.19725	8.21273	8.32399	8.48782	8.65295	8.69423	8.5878	8.67671
1416808_at	Nid1	nidogen 1	10.9609	10.9937	11.0009	8.98759	8.91001	8.81515	8.88099	8.92337	9.26186	9.30788	9.56317	9.46702	9.49728	9.42447	11.0447	10.9111	10.819	11.2487	11.3467	11.2325	11.0714	11.1308	11.2713	11.3562	11.7459
1429617_at	Cyld	cylindromatosis (turban tumor syndrome)	9.0599	8.9227	9.0544	7.70848	7.63981	7.6171	7.71404	7.80817	8.17029	8.03266	8.15796	7.97762	8.36371	8.05785	8.27334	8.4532	8.64679	8.52616	8.49407	8.72094	8.5608	9.07407	8.94843	8.97535	9.05165
1452833_at	Rapgef2	Rap guanine nucleotide exchange factor (GEF) 2	10.0021	9.72334	9.84431	9.11609	8.912	8.82562	8.97122	9.13087	9.62074	9.30524	9.79954	9.60493	9.51249	9.50034	9.34882	9.4299	9.49089	9.69731	9.80603	9.55876	9.62946	9.8656	9.96257	9.79778	9.98848
1455550_x_at	Serinc3	serine incorporator 3	11.9721	12.104	12.0671	11.0955	11.2648	11.0648	11.2613	11.3763	11.6952	11.6598	11.8337	11.8553	11.6555	11.7377	11.7095	11.6705	11.6105	11.8075	11.853	12.0091	11.9049	12.0965	12.1048	12.2377	12.2061
1427888_a_at	Spna2	spectrin alpha 2	11.2078	11.2597	11.2565	11.1865	11.1242	10.9981	11.2283	11.1696	11.4683	11.3845	11.6013	11.579	11.6887	11.6243	10.9617	10.838	10.7139	11.1966	11.3189	11.4606	11.4255	11.4764	11.4897	11.2961	11.5123
1427033_at	Dnmbp	dynamin binding protein	8.57163	8.35277	8.30174	8.35817	8.30156	8.2797	8.09734	8.18062	8.78901	8.4895	8.66548	8.89485	8.95371	8.77889	7.73903	7.90191	7.87476	7.98447	7.99609	8.05969	8.09602	8.35312	8.44148	8.43298	8.37295
1455509_at	Nacad	NAC alpha domain containing	6.36815	6.57136	6.37778	6.24842	6.15664	6.47649	6.28192	6.15514	6.49233	6.54953	6.47477	6.51092	6.97775	6.71581	6.51857	6.54616	6.32981	6.32337	6.74039	6.81004	6.72993	6.88972	6.92645	6.94563	7.01339
1425907_s_at	Amot	angiomotin	7.69631	7.62421	7.60936	7.32179	7.22019	7.20762	7.232	7.26807	7.31791	7.61483	7.52077	7.74735	7.69314	7.91077	7.33699	7.22505	7.26298	7.44336	7.39176	7.67097	7.67605	7.61267	7.62878	7.65273	7.79255
1454894_at	Smurf2	SMAD specific E3 ubiquitin protein ligase 2	9.93103	9.57315	9.59098	9.14536	9.25835	9.19483	9.11613	9.31359	9.72369	9.32455	9.7293	9.53768	9.84075	9.66014	9.59385	9.66082	9.75732	9.71573	9.77065	9.7771	9.74272	9.96197	9.97888	10.1483	10.2458
1452392_a_at	Wipi1	WD repeat domain, phosphoinositide interacting 1	6.60042	6.57441	6.53135	6.06762	5.58836	6.05947	5.72847	5.93897	6.17872	6.15922	6.38666	6.6158	6.28466	6.62535	5.81558	6.07296	6.21965	6.30374	6.21949	6.4685	6.56184	6.68042	6.78128	6.59417	6.79251
1456054_a_at	Pum1	pumilio 1 (Drosophila)	8.59565	8.46809	8.52821	8.05382	7.91225	7.71656	7.67127	7.92983	8.36386	8.15745	8.67894	8.55317	8.30565	8.58222	8.26988	8.00389	8.34757	8.49343	8.60512	8.09873	7.98865	8.38912	8.65057	8.61779	8.84332
1447896_s_at	Snhg8	small nucleolar RNA host gene 8	12.9499	12.9138	12.9151	12.3975	12.3141	12.3545	12.5374	12.5394	12.638	12.6408	12.7722	12.8152	12.8365	12.9702	11.7192	11.7522	11.9897	11.9102	11.8764	12.0463	12.0325	12.2351	12.1857	12.4455	12.4256
1416807_at	Rpl36a	ribosomal protein L36A	13.2874	13.3165	13.2562	12.6611	12.7111	12.7879	12.7788	12.8558	13.0312	12.9372	13.1768	13.0963	13.2443	13.2848	13.0068	12.9741	13.2039	12.9797	13.0389	13.0909	13.092	13.3458	13.5517	13.6311	13.7099
1435882_at	Ubap2l	ubiquitin associated protein 2-like	9.49536	9.58762	9.49718	9.12096	9.04528	8.86404	8.97703	9.15894	9.31677	9.429	9.60762	9.41638	9.45749	9.64846	9.03056	8.81917	8.8773	9.00156	9.30723	8.98343	8.94613	9.12427	9.24838	9.31852	9.39839
1439105_at	Cdadc1	cytidine and dCMP deaminase domain containing 1	5.15591	5.10905	4.6803	4.67933	4.38029	4.74723	4.59811	4.5989	5.14608	4.65248	5.49744	5.31115	5.2255	5.06318	4.89517	5.10905	5.05367	4.77789	5.10981	5.02729	4.8189	5.24428	5.75032	5.76822	5.53974
1432349_a_at	Sync	syncoilin	6.12348	5.80699	6.09396	4.74079	4.73777	4.99737	5.11165	4.88346	4.67405	5.03295	4.98329	5.18992	5.48515	5.24613	5.4555	5.32247	5.30983	5.38746	5.52931	5.26642	5.53726	5.83653	6.21736	5.62709	6.18522
1423878_at	Gypc	glycophorin C	9.52944	9.41947	9.31117	7.70545	7.70914	7.83126	7.60328	7.71308	7.8219	7.50046	8.02831	7.94944	8.42359	8.14842	9.9894	10.036	10.0687	9.99336	10.0098	10.257	10.2484	10.6832	10.605	10.6339	10.7055
1435203_at	Man2a2	mannosidase 2, alpha 2	9.3955	9.3573	9.41595	8.48478	8.2917	8.38024	8.36904	8.42304	8.62675	8.52698	8.7682	8.55304	8.97008	8.87393	9.00265	8.95057	8.94821	9.00818	9.06521	9.12253	9.13991	9.38373	9.37909	9.51637	9.39951
1435163_at	Zfp871	zinc finger protein 871	8.01865	7.75835	7.83551	7.56133	7.75671	7.54722	7.75478	7.80248	8.17749	7.70603	8.19443	8.41215	8.09903	8.21502	7.87354	7.78574	8.0711	8.2644	8.3594	8.07464	8.09236	8.20073	8.41541	8.36104	8.57285
1427070_at	Snx21	sorting nexin family member 21	8.35435	8.15918	8.10335	8.08102	8.00146	7.96806	8.21388	8.0703	8.5584	8.3884	8.50063	8.55876	8.67721	8.42411	8.10009	8.3154	8.35571	8.38957	8.33243	8.65286	8.74312	9.05069	9.10131	8.809	8.96677
1450852_s_at	F2r	coagulation factor II (thrombin) receptor	11.5021	11.4767	11.5781	12.1732	12.1628	12.0483	12.0742	12.3858	12.5874	12.5612	12.678	12.8364	12.5638	12.7563	10.0906	10.0531	10.1014	10.1847	10.3191	10.0061	10.0971	10.2876	10.2664	10.5267	10.862
1436688_x_at	Rpl14	ribosomal protein L14	12.8892	13.0159	12.9591	12.1213	12.0535	12.1536	12.1745	12.0617	12.3284	12.3138	12.3438	12.3658	12.6178	12.6632	12.7359	12.7359	12.7236	12.8275	12.7817	12.9464	12.8983	13.0595	12.9836	13.3142	13.2581
1423738_at	Oxa1l	oxidase assembly 1-like	6.83291	6.64131	6.6938	7.21117	7.00887	6.81094	7.15358	7.12323	7.3005	7.16545	7.65685	7.58548	7.61513	7.46607	6.41941	6.49663	6.6675	6.47487	6.71749	6.80138	6.7413	7.16386	7.006	7.01733	7.1712
1429253_at	Zmym4	zinc finger, MYM-type 4	8.88998	8.72746	8.83168	8.08312	8.15339	8.09337	7.88925	8.04556	8.42104	8.19713	8.71481	8.4774	8.62548	8.65327	8.19426	8.0302	8.21113	8.23656	8.25703	8.54055	8.38898	8.71639	8.71179	8.74629	8.74804
1434704_at	Mll5	myeloid/lymphoid or mixed-lineage leukemia 5	9.3699	9.0553	9.093	9.04013	8.96164	8.79541	9.00514	9.15504	9.58876	9.59319	9.86566	9.64732	9.49338	9.43004	9.12718	8.97086	9.34037	9.32572	9.37696	9.29725	9.3239	9.53691	9.59901	9.60571	9.77984
1420895_at	Tgfbr1	transforming growth factor, beta receptor I	9.09943	8.88382	8.97061	9.60575	9.45612	9.44082	9.41148	9.69656	9.96641	10.0362	10.1402	9.74561	10.012	10.0483	8.95913	8.97355	9.20375	9.10482	9.11365	9.06948	8.9375	9.21446	9.37166	9.45202	9.66479
1433688_x_at	Rpl14	ribosomal protein L14	12.7027	12.8635	12.7997	11.9603	11.9809	11.9093	11.9716	11.9558	12.1485	12.1779	12.273	12.1428	12.4338	12.5239	12.5566	12.508	12.5604	12.542	12.55	12.7645	12.7335	12.8791	12.8447	13.1141	13.0303
1438294_at	Atxn1	ataxin 1	7.94722	7.61747	7.64361	7.84998	7.74756	7.6116	7.8195	7.8372	8.21141	7.92016	8.28093	8.26134	8.4652	8.06423	7.89787	7.83763	7.95927	8.34115	8.22669	8.16976	8.12171	8.53694	8.53623	8.44408	8.51383
1459804_at	Crebbp	CREB binding protein	6.90446	6.75268	6.61933	6.94018	6.42536	6.64857	6.27855	6.25179	7.17788	6.67178	7.34149	7.70286	7.31004	7.08662	6.53618	6.05371	6.15549	6.46176	6.49202	6.13229	6.44662	6.91579	7.15815	6.73471	6.85219
1439060_s_at	Wipi1	WD repeat domain, phosphoinositide interacting 1	10.2547	10.1653	10.1239	9.55027	9.53294	9.50512	9.81432	9.88951	10.3511	10.2773	10.1056	10.1294	10.083	10.0277	9.48932	9.53521	9.5822	9.89768	9.91162	10.3846	10.3307	10.2966	10.3445	10.2032	10.01
1440041_at			5.18599	4.87363	4.46417	4.52026	4.50018	4.74739	4.79393	4.70921	4.99117	4.95972	4.95953	4.84951	5.44202	4.7872	4.63535	5.01819	5.26142	5.11073	5.52295	4.83551	5.03335	5.21508	5.45404	5.23518	5.60409
1435930_at	Scaper	S phase cyclin A-associated protein in the ER	8.00393	7.83223	7.82683	7.3811	7.38412	7.29543	7.43254	7.58793	7.76998	7.5231	8.07406	7.95933	7.93188	7.82511	7.35441	7.15334	7.23445	7.61916	7.56525	7.805	7.89746	8.04254	8.05683	7.9454	7.75217
1424407_s_at	Cbx6	chromobox homolog 6	11.1711	11.0978	11.1544	10.9106	10.6682	10.704	10.364	10.3596	10.8831	10.9924	11.1478	11.0338	11.3041	11.2676	10.9862	11.0955	11.1121	11.0679	11.1297	11.4051	11.4224	11.6043	11.5865	11.5845	11.7116
1436982_at	Tnrc6b	trinucleotide repeat containing 6b	9.17609	9.0095	9.03584	9.14623	8.84447	8.79748	8.9572	9.18081	9.71983	9.52738	9.86246	9.5266	9.44376	9.46426	9.22229	9.09706	9.10411	9.53051	9.76498	9.19964	9.15817	9.49248	9.58052	9.50756	9.82694
1442905_at			7.15467	7.10469	7.29015	7.24787	7.34406	7.21756	7.35919	7.23117	7.44936	7.28345	7.52665	7.57796	7.89624	7.6916	7.00785	7.01845	7.05157	7.1408	7.07454	7.18431	7.08067	7.29563	7.47049	7.5318	7.5955
1437550_at	Dhx36	DEAH (Asp-Glu-Ala-His) box polypeptide 36	9.0299	8.77521	8.81157	7.81959	7.90222	7.93328	7.65809	7.93247	7.89318	7.72452	8.09992	7.85045	8.54494	8.27292	8.35162	8.40277	8.35076	8.32744	8.49631	8.04417	8.05123	8.44527	8.54237	8.72381	8.85168
1460600_at	LOC634012	ubiquitin-conjugating enzyme E2 Q2-like	4.58256	4.92683	4.73052	6.62014	6.60349	6.55907	6.56996	6.51702	6.78091	6.79458	7.05425	6.6403	7.03584	7.20005	6.61883	6.11652	6.61589	6.43648	6.42612	6.53059	6.80455	6.83235	6.93917	6.94993	7.05443
1423739_x_at	Aplp2	amyloid beta (A4) precursor-like protein 2	11.2051	11.228	11.2738	11.4868	11.4098	11.3838	11.5078	11.4923	11.7111	11.6515	11.7632	11.7617	11.9185	11.9777	10.7113	10.7608	10.6857	10.8035	10.8164	10.8823	10.9134	11.1633	11.1231	11.3129	11.278
1420172_at			11.4279	11.7323	11.7416	11.0883	10.989	11.1922	11.5401	10.9735	11.4369	11.5131	11.2024	11.4248	11.7858	11.4349	10.9948	10.689	10.7246	10.9382	10.9935	11.5656	11.4844	11.286	11.286	11.242	11.2897
1455031_at	Cdk19	cyclin-dependent kinase 19	8.52251	8.12225	8.12245	8.64856	8.63499	8.56906	8.93896	9.16568	9.81144	9.70095	9.93221	9.66084	9.12442	9.15004	8.47252	8.44601	8.62469	8.88368	9.04192	9.05007	9.22786	9.22246	9.32221	9.16084	9.07824
1448474_at	Nek7	NIMA (never in mitosis gene a)-related expressed kinase 7	10.4119	10.2297	10.2886	10.0775	9.99092	9.96559	10.0317	10.1118	10.4004	10.3874	10.6433	10.4324	10.4609	10.5995	9.33057	9.33349	9.80904	9.55492	9.71014	9.84453	9.79561	10.0741	10.188	10.0007	10.2092
1435890_at	Atl3	atlastin GTPase 3	9.91963	9.7902	9.8727	10.2293	10.1039	10.0976	10.1753	10.1002	10.5566	10.5649	10.7878	10.5955	10.6658	10.6586	9.35963	9.34355	9.31228	9.43374	9.5514	9.44301	9.32146	9.70976	9.74884	9.71601	9.90857
1458407_s_at			8.64158	8.46791	8.44427	8.1708	8.13333	7.99805	7.96605	7.88968	8.19168	8.03586	8.67396	8.64966	8.50929	8.72836	8.02122	7.96551	8.20062	8.10378	8.04352	8.03177	7.99853	8.16882	8.2231	8.51877	8.60746
1426085_a_at	Pxn	paxillin	8.13701	8.03345	8.08076	8.05069	7.90899	7.89992	7.79476	7.73881	8.3091	8.19937	8.44393	8.50186	8.55318	8.38927	7.45247	7.40497	7.47049	7.448	7.40764	7.74756	7.69037	7.89043	7.98162	7.69284	8.22358
1419688_at	Gpc6	glypican 6	8.28593	7.98481	8.02973	7.15739	6.85525	7.2762	6.90682	7.0934	7.37021	7.0867	7.11639	7.06796	7.65651	7.57187	7.87842	8.01605	7.88456	8.28607	8.17084	8.06476	8.08523	8.03694	8.09746	8.38808	8.33911
1418890_a_at	Rab3d	RAB3D, member RAS oncogene family	7.30224	7.21092	7.10775	8.46268	8.41545	8.48819	8.44716	8.42233	8.77271	8.73062	8.92634	9.07571	9.06095	8.88533	8.42794	8.45145	8.51175	8.49954	8.55806	8.69162	8.75551	9.09814	9.16004	9.06198	8.98912
1447901_x_at	Sfi1	Sfi1 homolog, spindle assembly associated (yeast)	6.24496	6.24496	6.09732	6.16958	5.85275	5.94163	6.27041	5.99505	6.41643	6.39072	6.37537	6.46459	6.50771	6.50008	5.80399	5.94753	5.92677	6.18316	5.94285	6.52948	6.36525	6.56826	6.71315	6.43406	6.3563
1434613_at	1810013L24Rik /// LOC100503807	RIKEN cDNA 1810013L24 gene /// hypothetical protein LOC100503807	8.48263	8.29325	8.28556	8.87263	8.89152	8.75724	8.57647	8.70595	9.28382	9.09634	9.76678	9.6269	9.3024	9.40921	8.89533	8.89394	9.10445	8.93528	9.0394	8.71087	8.80401	9.15002	9.24435	9.42759	9.44219
1418563_at	Serbp1	serpine1 mRNA binding protein 1	8.87401	8.7836	8.8482	8.57256	8.64678	8.65982	8.61849	8.73519	8.68415	8.56028	9.11882	8.77062	9.15371	9.12884	8.8733	8.87401	9.06618	8.97495	8.98162	8.82271	8.78602	9.14429	9.26543	9.46883	9.62409
1455560_at	LOC100503652	hypothetical LOC100503652	6.01748	6.14072	6.19318	6.19949	6.31909	6.05572	6.30779	6.33228	6.53482	6.36451	6.75943	6.63384	6.64509	6.76631	5.70773	5.95149	5.89495	6.16202	5.84137	6.33561	6.44547	6.3317	6.51207	6.30266	6.31163
1439485_at	Zfp608	zinc finger protein 608	8.58605	8.48421	8.29429	7.2018	7.06457	7.28631	7.67972	7.66711	7.73304	7.88779	7.9427	7.72778	7.83864	7.55331	7.08856	7.29399	7.1951	7.6886	7.61057	7.65016	7.84822	7.73141	7.75355	7.63272	7.68412
1448908_at	Ppap2b	phosphatidic acid phosphatase type 2B	8.29892	8.12057	8.19857	8.27123	8.23652	8.21426	8.50278	8.71912	8.56859	8.32807	8.47943	8.27814	8.8442	8.65485	9.95067	10.0668	10.0689	10.2354	10.1643	10.2376	10.36	10.5427	10.6531	10.6134	10.6183
1450431_a_at	Nedd4	neural precursor cell expressed, developmentally down-regulated 4	12.4401	12.4018	12.3574	11.7533	11.6281	11.5853	11.7986	11.7435	12.001	12.0225	12.244	12.0748	12.204	12.1239	12.0416	12.0181	11.7884	12.2277	12.2177	12.4673	12.3382	12.5446	12.5484	12.4035	12.4096
1438626_x_at	Rpl14	ribosomal protein L14	13.1498	13.2616	13.2074	12.3462	12.3682	12.3689	12.4402	12.3673	12.5802	12.5459	12.6222	12.6691	12.8483	12.8896	12.9424	12.9479	12.9316	13.0133	12.9872	13.1559	13.1201	13.2147	13.2499	13.4606	13.4669
1438684_at	Nuak1	NUAK family, SNF1-like kinase, 1	8.85396	8.37427	8.55566	6.81677	7.04274	6.9787	6.79964	6.72243	7.14453	7.19538	7.26131	7.09044	7.45676	7.45088	7.42571	7.38087	7.32188	7.46324	7.42375	7.73735	7.67791	7.95772	8.0585	7.90002	7.9107
1455757_at	D3Ertd254e	DNA segment, Chr 3, ERATO Doi 254, expressed	7.66363	7.46046	7.51529	7.46841	7.46994	7.4505	6.98725	7.20228	7.8275	7.48924	7.91572	8.00251	7.88589	8.05519	7.83841	7.66287	8.27018	7.86602	8.07288	7.94249	8.01751	8.18593	8.35473	8.35612	8.36955
1451969_s_at	Parp3	poly (ADP-ribose) polymerase family, member 3	8.77265	8.48275	8.49732	7.26411	7.25934	7.33739	7.45278	7.49687	7.38848	7.28978	7.62581	7.38322	8.07721	7.51028	9.47207	9.56631	9.57136	9.62014	9.77094	9.80255	9.7674	9.99412	10.0326	9.7901	10.1221
1439077_at	Zxda	zinc finger, X-linked, duplicated A	4.99771	4.70743	4.73604	4.8506	4.7469	4.38467	4.4154	4.8427	4.95378	4.90917	5.3979	5.23186	5.06378	5.27073	4.61786	4.60111	4.7987	5.00275	4.99078	4.9229	4.61944	5.01708	5.44217	5.16931	5.36124
1422473_at	Pde4b	phosphodiesterase 4B, cAMP specific	6.26459	6.16254	6.33955	6.19447	6.32837	6.16971	6.11388	6.18932	6.30351	6.3655	6.70796	6.45914	6.78038	6.68877	7.19765	7.341	7.05522	7.59191	7.48893	7.39912	7.40322	7.54082	7.89067	7.57465	7.70234
1452283_at	Rassf8	Ras association (RalGDS/AF-6) domain family (N-terminal) member 8	8.83855	8.76307	8.7445	8.32891	8.26788	8.11945	7.87501	7.92431	8.33464	8.17491	8.50354	8.43385	8.77187	8.71166	8.6002	8.60246	8.65835	8.54162	8.43415	8.79062	8.68914	9.06985	9.07707	9.18029	9.05973
1428101_at	Rnf38	ring finger protein 38	9.18006	8.9744	9.02038	8.25417	8.12116	8.06724	8.15278	8.4065	8.61919	8.59339	8.75076	8.57344	8.6893	8.61092	8.52434	8.49891	8.73993	8.80494	8.90866	8.90149	8.78867	9.02265	8.95883	9.03023	9.19933
1428626_at	Lysmd2	LysM, putative peptidoglycan-binding, domain containing 2	7.81074	7.557	7.8545	7.59938	7.68468	7.63328	7.34154	7.37943	7.73656	7.8545	8.00256	8.07926	8.19392	8.08761	7.83979	7.69585	7.88015	7.84875	7.58339	8.12098	8.14961	8.16711	8.09768	8.335	8.25003
1424468_s_at	Phldb1	pleckstrin homology-like domain, family B, member 1	9.33878	9.249	9.15103	8.82832	8.79997	8.75066	8.68886	8.79733	9.23742	9.13086	9.22089	9.2552	9.38096	9.20709	8.47351	8.41476	8.56587	8.36334	8.61912	8.88738	8.69464	8.96228	9.16615	8.94829	9.10164
1437538_at	Snhg7	small nucleolar RNA host gene (non-protein coding) 7	7.78309	7.69064	7.55876	7.0771	7.01614	6.96724	7.19016	7.11072	7.37454	7.11206	7.60104	7.37679	7.56433	7.47614	7.51754	7.55859	8.08929	7.74202	7.59759	7.81129	8.00584	8.37743	8.6228	8.18236	8.19751
1437849_x_at	Armcx2	armadillo repeat containing, X-linked 2	10.0981	10.2687	10.1729	10.178	10.222	10.0936	10.1055	10.1433	10.0509	10.3375	10.6505	10.4179	10.5194	10.8081	9.82074	9.76209	9.80343	9.85665	9.79974	9.98858	10.0194	9.90273	9.80975	10.2848	10.1271
1420650_at	Zfhx3	zinc finger homeobox 3	7.5152	7.52531	7.43738	7.05687	6.838	6.61041	6.9404	7.10217	7.48614	7.73865	8.20185	7.53243	7.30236	7.36227	6.94179	6.84028	7.27308	7.2826	7.60788	6.86744	6.96618	7.28456	7.56965	7.1969	7.79877
1445896_at	2810433D01Rik	RIKEN cDNA 2810433D01 gene	4.08515	3.77038	3.96639	3.77655	3.82516	3.69682	3.70356	3.82304	4.01895	4.00267	3.90183	4.05485	4.27179	4.25231	4.04682	4.06406	4.12761	4.20216	3.89621	4.29601	4.12731	4.65111	4.57921	4.53388	4.69712
1450023_at	Gtpbp1	GTP binding protein 1	8.65732	8.39572	8.52013	8.40512	8.23352	8.18236	8.25042	8.30981	8.86822	8.78383	8.89715	8.78504	8.80449	8.7326	8.17756	8.28549	8.25865	8.38885	8.33997	8.66017	8.59594	8.92901	8.81517	8.73645	8.82676
1425238_at	Gm6607	40S ribosomal protein S20 pseudogene	8.39901	8.93994	8.71825	8.01531	7.91912	7.87603	8.10131	8.18151	8.02176	8.26702	8.16829	8.28262	8.25981	8.60274	8.30419	8.20303	8.21362	8.23485	8.18801	8.57061	8.50237	8.59213	8.47463	8.75126	8.66372
1434026_at	Atp8b2	ATPase, class I, type 8B, member 2	10.6573	10.598	10.5543	9.96295	9.88457	9.81309	9.66056	9.87583	10.3003	10.2088	10.2637	10.5243	10.4938	10.2655	10.2003	10.2357	10.0831	10.1312	10.1594	10.5753	10.6421	10.6596	10.7157	10.6911	10.7586
1438507_x_at	Rpl14	ribosomal protein L14	12.9505	13.0563	13.0271	12.1927	12.2587	12.1843	12.188	12.1834	12.4014	12.3904	12.454	12.4593	12.6351	12.7728	12.7181	12.7177	12.7181	12.7181	12.7838	12.9505	12.8801	12.991	12.9626	13.3204	13.2544
1425603_at	Tmem176a	transmembrane protein 176A	10.9339	10.856	10.7812	11.1904	11.0814	11.0502	11.1858	11.1239	11.3634	11.2379	11.6599	11.6475	11.6506	11.5444	10.9604	10.9537	11.0213	11.1131	11.0642	11.3172	11.333	11.4813	11.4602	11.5358	11.5154
1433899_x_at	Tsc22d1	TSC22 domain family, member 1	10.3508	10.5145	10.49	10.3011	10.3645	10.3473	10.5409	10.5406	10.6914	10.7314	10.681	10.7457	10.7496	10.9001	10.1711	10.2989	10.3314	10.3908	10.5633	10.6215	10.7687	10.8138	10.7305	10.7266	10.626
1425066_a_at	Mtmr14	myotubularin related protein 14	8.22198	8.01802	8.17747	8.21701	8.10595	8.1727	8.40205	8.61023	9.06196	8.83945	8.74425	8.79216	8.69459	8.61023	8.36045	8.4574	8.40265	8.62437	8.75714	9.0477	8.93498	8.92454	8.96288	8.77234	8.96529
1447869_x_at	Rhobtb3	Rho-related BTB domain containing 3	9.26557	9.05816	9.04474	8.43167	8.47474	8.50666	8.30598	8.63909	8.57195	8.13546	8.7423	8.8398	8.93098	8.98383	8.74957	8.36165	8.64244	8.55533	8.93248	8.43154	8.52279	9.10742	9.23015	9.10686	9.16046
1416305_at	Sh3bp4	SH3-domain binding protein 4	9.07406	9.06334	9.02671	8.57326	8.60087	8.51582	8.47193	8.52954	8.76004	8.65239	8.87416	8.79114	9.15091	8.94379	8.43837	8.37862	8.40388	8.45962	8.42641	8.68711	8.6825	8.8902	8.93126	8.72825	9.01324
1425981_a_at	Rbl2	retinoblastoma-like 2	8.47487	8.30284	8.22767	7.6242	7.36689	7.41714	7.61719	7.6025	8.63816	8.29257	8.4178	8.21675	7.93485	7.96895	8.75259	8.80074	8.94586	9.07648	9.1679	9.00288	9.08915	9.36502	9.47265	9.34953	9.44819
1437106_at	Kdm5a	lysine (K)-specific demethylase 5A	7.1891	6.95487	7.01658	7.58311	7.21756	7.18322	7.20851	7.50158	7.93668	7.5963	7.93753	8.20629	7.66878	7.95124	7.68176	7.40334	7.32362	7.68347	7.77852	7.53843	7.22256	7.73479	7.931	7.90434	8.10381
1427411_s_at	Dleu2	deleted in lymphocytic leukemia, 2	5.65473	5.2385	5.53034	4.16512	4.31053	4.04566	4.24022	3.9987	4.12037	4.2469	4.68198	4.35893	4.51539	4.79422	5.08723	5.17883	5.53956	5.11829	5.7367	5.20483	4.98266	5.19744	5.69187	5.89354	5.79178
1436153_a_at	Zmynd11	zinc finger, MYND domain containing 11	9.64301	9.7693	9.7372	10.1422	9.997	9.84864	9.99737	10.0278	10.1988	10.1247	10.536	10.446	10.2729	10.6804	9.97028	9.86517	9.98262	10.1531	10.1316	10.0893	10.0906	10.3644	10.4149	10.4242	10.4232
1423712_a_at	Qars	glutaminyl-tRNA synthetase	10.7745	10.687	10.6331	10.1219	10.0588	10.0239	10.2098	10.2244	10.5443	10.2826	10.5696	10.6245	10.6073	10.4866	10.8126	10.7749	10.6919	10.9276	10.9641	11.0403	11.0099	11.3541	11.3442	11.1513	11.2389
1435491_at	LOC620419	zinc finger protein 669-like	7.19458	7.0274	7.03301	6.33803	6.18959	6.31208	6.44663	6.51453	6.72511	6.44328	6.90239	6.52077	6.85737	6.6556	7.50553	7.44497	7.83382	7.77814	7.85954	7.60198	7.70012	7.95265	7.96318	7.87406	8.33102
1424616_s_at	Pgap2	post-GPI attachment to proteins 2	7.80206	7.74907	7.68391	7.92706	7.78021	7.83346	7.67823	8.03038	8.39683	8.29341	8.87819	8.65843	8.22341	8.42325	8.23312	8.17227	8.21907	8.26513	8.42529	8.19551	8.3017	8.68458	8.84844	8.61863	8.83249
1456868_at			5.27439	4.76201	4.70216	4.83384	5.12504	5.12504	4.82371	4.89964	5.41031	5.04007	4.91152	5.07173	5.96097	5.04541	5.09837	5.4698	5.30366	5.19643	6.47667	4.67814	4.9396	5.09759	5.37462	4.99262	6.44352
1435266_at	Scai	suppressor of cancer cell invasion	7.64212	7.46091	7.31881	6.90324	6.86786	6.81437	6.83002	6.96559	7.26691	7.22928	7.58974	7.64681	7.41481	7.25453	7.15313	7.22783	7.51825	7.25739	7.5669	7.48791	7.17502	7.41232	7.7983	7.59181	7.92419
1460565_at	Slc41a1	solute carrier family 41, member 1	8.57509	8.3762	8.41845	7.5536	7.33992	7.55682	7.44642	7.58901	7.78426	7.67515	7.78823	7.59681	8.10216	7.80736	8.88741	8.83807	8.80398	8.7958	8.97409	9.06957	8.96895	9.09685	9.2562	9.16577	9.29897
1423999_at	Abl1	c-abl oncogene 1, non-receptor tyrosine kinase	9.64027	9.51328	9.5325	9.84724	9.71635	9.63771	9.63429	9.65688	10.2519	10.0876	10.2774	10.1546	10.2519	10.1562	9.68176	9.76993	9.6827	9.79676	9.89987	9.92884	9.93571	10.1544	10.2633	10.158	10.3131
1420611_at	Prkacb	protein kinase, cAMP dependent, catalytic, beta	10.4888	10.3761	10.3508	9.66476	9.67824	9.60742	9.64772	9.66706	9.94993	9.8486	10.1292	9.92747	10.1588	10.0818	9.95191	9.90848	9.83199	10.0049	9.9999	10.0898	10.1012	10.2991	10.3451	10.3843	10.397
1428280_at	Fip1l1	FIP1 like 1 (S. cerevisiae)	8.84772	8.55226	8.42488	9.50313	9.44218	9.34439	9.42709	9.61595	9.61149	9.34259	10.0034	9.72307	9.77523	10.0232	9.28407	9.21132	9.26753	9.45544	9.4962	9.27579	9.21777	9.38656	9.76444	9.71486	9.87364
1436866_at	Efna5	ephrin A5	8.82463	8.67405	8.58981	9.76088	9.67403	9.78576	9.95221	9.77362	10.1584	10.005	10.1233	10.1208	10.2799	10.1361	9.32037	9.25813	9.33342	9.44953	9.50076	9.33913	9.4072	9.54749	9.50402	9.73392	9.73364
1434315_at	Nipal3	NIPA-like domain containing 3	6.54628	6.5932	6.36247	6.95543	7.03488	6.98277	7.29146	7.13417	7.7503	7.51465	7.64277	7.73575	7.60234	7.3132	6.87634	6.84025	6.91957	7.12284	7.09404	7.57246	7.53307	7.31849	7.61672	7.2662	7.24676
1438559_x_at	Slc44a2	solute carrier family 44, member 2	10.3366	9.82918	9.94243	10.8021	10.9159	10.7227	10.9869	11.2623	11.2831	11.0556	11.4407	11.2308	11.2813	11.2793	9.83907	9.83948	9.96034	10.1889	10.2821	9.95358	9.91379	10.006	10.0937	10.2973	10.5461
1425620_at	Tgfbr3	transforming growth factor, beta receptor III	8.3909	8.33788	8.17844	7.90104	7.99768	8.07431	8.11592	8.04261	8.41863	8.34475	8.47981	8.29048	8.51478	8.39696	8.77312	8.71069	8.80608	8.84901	8.95275	8.9924	8.89403	9.09171	9.20003	8.99583	9.3022
1439909_at	Zfp521	zinc finger protein 521	7.39877	7.2345	7.40477	6.00581	6.11192	6.1454	6.0821	6.34556	6.23299	6.46791	6.34787	6.27828	6.55467	6.54952	6.57764	6.58598	6.36432	6.57764	6.44786	7.01985	6.96728	6.88901	6.93797	7.09079	6.91128
1427051_at	Tnks1bp1	tankyrase 1 binding protein 1	9.19759	9.16778	9.18951	9.23338	9.09981	9.161	9.22292	9.11092	9.47249	9.47348	9.66856	9.622	9.66198	9.59476	8.72323	8.69027	8.57635	8.73938	8.56388	8.85919	8.90083	8.9599	8.99475	8.9933	9.09031
1451229_at	Hdac11	histone deacetylase 11	7.47317	7.39213	7.24354	7.86362	7.90403	7.9185	8.03092	8.06345	8.04319	7.95416	8.22477	8.27275	8.4461	8.27187	7.63957	7.6265	7.66451	7.93433	7.91427	8.03059	8.16152	8.33089	8.4206	8.12377	8.18777
1429109_at	Msl2	male-specific lethal 2 homolog (Drosophila)	9.21362	8.96717	8.93983	8.36965	8.29979	8.40432	8.37079	8.4373	8.73504	8.43554	8.83232	8.6215	8.93268	8.71005	9.06382	8.9198	9.12664	9.09234	9.12351	9.07276	9.17415	9.30508	9.33518	9.47507	9.34108
1448944_at	Nrp1	neuropilin 1	8.31149	8.25667	8.28556	9.17314	9.10309	9.02805	9.10734	9.30056	9.23172	9.15746	9.39818	9.42303	9.6631	9.46016	6.57276	6.20252	6.51801	6.22195	6.36925	6.31754	6.143	6.59988	6.88012	6.8589	7.05925
1435085_at	Crebl2	cAMP responsive element binding protein-like 2	6.08603	6.10189	6.00632	5.89192	5.73027	6.02472	6.15957	6.17113	5.91576	5.93103	6.45989	6.44881	6.3533	6.33045	6.05838	6.22811	6.10006	6.43462	6.40697	6.13824	6.19193	6.50965	6.91225	6.82539	6.52265
1426540_at	Endod1	endonuclease domain containing 1	6.96773	6.99103	7.38344	7.15739	7.05712	7.19411	7.251	7.10547	7.10302	7.26164	7.42378	7.4147	7.65523	7.53497	7.29433	7.33189	7.46423	7.36088	7.20034	7.55546	7.39196	7.45514	7.45603	7.87784	7.81623
1448709_at	Arid1a	AT rich interactive domain 1A (SWI-like)	9.95126	9.85822	9.91485	9.57335	9.51592	9.46494	9.496	9.3272	10.3943	10.2586	10.2359	10.0416	10.0667	9.88571	9.0111	8.97831	8.93715	9.05718	9.07838	9.27927	9.24688	9.3031	9.38976	9.42025	9.59809
1423936_at	Kctd5	potassium channel tetramerisation domain containing 5	10.7439	10.6153	10.5867	9.97004	9.92368	9.91463	9.66943	9.91993	9.80199	9.80792	10.1048	10.0039	10.4406	10.3457	9.19786	9.38028	9.44346	9.11212	9.14951	9.14442	9.06213	9.43066	9.47046	9.77109	9.68592
1415707_at	Anapc2	anaphase promoting complex subunit 2	10.3786	10.2327	10.1883	10.1929	10.1027	10.133	10.2532	10.2045	10.7011	10.5965	10.6702	10.6885	10.6425	10.5551	10.4598	10.5012	10.4652	10.523	10.5481	10.8723	10.8725	10.906	10.9862	10.7995	10.8922
1428065_at	Slc44a2	solute carrier family 44, member 2	9.48816	9.38698	9.26152	9.92604	9.89036	9.85858	9.90789	10.0929	10.0862	10.0157	10.4024	10.1824	10.3785	10.3146	8.81398	8.83153	8.80422	9.03338	9.15816	8.81512	8.86894	9.18337	9.16815	9.26467	9.41588
1448698_at	Ccnd1	cyclin D1	10.9545	10.8362	10.9056	7.36041	7.46298	7.5115	7.54259	7.343	7.19624	7.44055	7.34425	7.12747	8.03992	7.75645	7.75645	7.78195	7.72208	7.75783	7.4998	8.10281	8.07875	7.95577	7.75128	8.23722	8.10608
1434178_at	Mll3	myeloid/lymphoid or mixed-lineage leukemia 3	7.38054	7.21362	7.07029	7.40817	7.2426	7.15498	7.19387	7.23833	7.76738	7.49175	7.98463	7.98414	7.69879	7.74374	7.33947	7.17688	7.51764	7.5304	7.77122	7.59856	7.52887	7.63725	8.12202	7.602	7.89955
1443619_at	Tmem30a	transmembrane protein 30A	4.59673	4.19736	4.256	4.11376	3.91963	4.14359	4.00799	4.23434	4.15136	4.22294	4.15224	4.42661	4.45435	4.56184	4.91151	4.7754	5.54002	5.05924	5.26314	4.9484	4.92225	5.23203	5.59969	5.2133	5.70342
1425526_a_at	Prrx1	paired related homeobox 1	9.57524	9.44301	9.32681	6.89398	6.78436	6.93222	6.71664	6.90749	7.23606	6.86385	6.97828	7.29327	7.47763	7.16061	10.1085	9.98216	10.0113	10.1253	10.2224	10.3496	10.3205	10.6891	10.7412	10.5023	10.6367
1435020_at	Klhdc2	kelch domain containing 2	8.22792	8.15114	7.99613	8.10243	8.07021	8.15252	8.21736	8.44073	8.5718	8.49282	8.71889	8.57019	8.42268	8.69147	7.75985	7.56549	7.90113	8.02793	8.0698	7.92678	7.86056	8.12533	8.13277	8.28795	8.25957
1417999_at	Itm2b	integral membrane protein 2B	12.4849	12.5414	12.524	12.0507	11.9195	11.8913	12.0411	12.091	12.1578	12.1662	12.4263	12.312	12.2903	12.5147	12.6134	12.5074	12.5817	12.6136	12.5943	12.7512	12.7341	12.8623	12.8736	12.9696	12.8869
1433975_at	Cdk10	cyclin-dependent kinase 10	8.37832	8.35658	8.34514	8.03422	7.99081	7.9481	8.07061	8.12389	8.31267	8.14191	8.48953	8.61215	8.45448	8.42088	7.18257	7.13493	7.48978	7.74602	7.77975	7.35812	7.28834	7.91779	7.78158	7.62174	7.72847
1456052_at	Cdkl3	cyclin-dependent kinase-like 3	4.41159	4.16142	4.22464	4.70041	4.4064	4.44783	4.86392	4.78435	4.60159	4.43799	4.60432	4.52805	4.77754	5.15171	4.11507	4.37028	4.29727	4.24138	4.32435	4.39849	4.26499	4.23045	4.76843	4.72507	4.69618
1438432_at	Lnpep	leucyl/cystinyl aminopeptidase	10.0936	10.0211	10.0276	9.3383	9.37204	9.305	8.86318	9.09066	9.53835	9.10432	9.7307	9.61692	9.77359	9.7959	9.91691	9.85586	9.84799	9.95437	10.0941	9.99192	9.84799	10.2604	10.3049	10.2158	10.3054
1456029_a_at	Ttc7b	tetratricopeptide repeat domain 7B	7.1512	7.22195	7.19686	7.03776	7.15474	6.94095	6.85329	7.00847	6.85052	7.21756	7.26595	7.27625	7.47603	7.50014	7.48931	7.57418	7.65106	7.48047	7.60921	7.75471	7.52811	7.8422	8.14646	7.92313	8.07336
1458943_at			7.77656	7.55862	7.57743	4.74571	4.63884	5.52331	4.21592	5.09912	5.18279	4.82719	5.46565	5.40686	5.32832	5.49255	7.10535	7.15042	7.29572	7.04066	7.28465	7.17774	7.14309	7.61912	7.85814	7.62455	7.78865
1439348_at	S100a10	S100 calcium binding protein A10 (calpactin)	5.84556	5.99092	5.99758	5.87489	5.82086	5.77693	6.0556	6.413	6.09482	5.782	6.07348	6.00837	6.3413	6.18918	5.96313	6.0582	6.66008	6.3328	6.50961	6.17613	6.4062	6.47021	6.52236	6.66961	6.74651
1427011_a_at	Lancl1	LanC (bacterial lantibiotic synthetase component C)-like 1	10.1245	10.0143	10.0529	10.3035	10.191	10.2703	10.3771	10.3212	10.5449	10.4397	10.6306	10.4817	10.7204	10.6712	9.62871	9.76695	9.78757	9.78924	9.78481	9.98319	10.0234	10.2567	10.251	10.1099	10.1552
1442562_at	Zfp827	zinc finger protein 827	6.98702	6.79174	7.02486	6.21337	6.11	6.36367	6.04048	6.18979	6.60314	6.3895	6.70642	6.56626	6.79481	6.54442	6.90288	6.73341	6.91323	7.11363	6.87333	7.01063	6.78643	7.42228	7.36627	7.20753	7.38175
1455334_at	Zfp866	zinc finger protein 866	8.73352	8.56271	8.42656	7.5782	7.45878	7.62632	7.21434	7.5773	7.93283	7.65781	8.05453	7.85149	8.10404	7.88529	9.15411	9.06486	9.31717	9.3128	9.44928	9.08203	9.21635	9.41646	9.62355	9.70513	9.70859
1423669_at	Col1a1	collagen, type I, alpha 1	13.2547	13.1702	13.1321	13.1707	13.1272	13.0924	13.2395	13.0456	13.357	13.5437	13.5288	13.4606	13.6595	13.4771	12.8329	12.7469	12.6104	12.8211	13.0025	12.8515	12.8787	13.0343	13.1104	13.0685	13.1637
1439678_at			4.9693	4.70092	4.61255	5.06918	5.19824	4.99277	5.00009	5.19343	5.10931	5.14061	5.65352	5.3199	5.47944	5.57015	4.30453	4.8699	5.05501	4.7107	4.83104	4.5913	4.99754	4.96035	5.25597	5.08427	5.10541
1438953_at	Figf	c-fos induced growth factor	8.33862	7.99668	8.0993	7.56202	7.58051	7.44774	7.3071	7.58928	7.25107	7.03932	7.41914	7.03517	7.93856	7.99745	7.94835	7.95467	8.25698	8.18381	8.09786	7.4736	7.58469	7.88477	7.95689	8.33272	8.56812
1433784_at	Zfp871	zinc finger protein 871	9.00189	8.81587	8.90113	8.82638	8.71209	8.67719	8.79814	9.06581	9.18427	9.05043	9.44839	9.12946	9.13906	9.21361	8.9742	8.98651	9.2207	9.37199	9.43968	9.12638	9.08802	9.30696	9.41719	9.52463	9.61445
1458354_x_at	Krt28	keratin 28	4.85303	4.6584	4.83025	4.65268	4.90108	4.90813	4.85786	4.903	5.16413	4.85466	4.74452	4.95499	5.47891	5.03646	4.91822	5.11451	4.94384	4.7023	6.10872	4.86281	4.82686	4.69765	5.04495	4.94641	5.96768
1434310_at	Bmpr2	bone morphogenic protein receptor, type II (serine/threonine kinase)	10.4478	10.2803	10.355	10.3583	10.3751	10.2031	10.2273	10.4149	10.6737	10.4881	10.9337	10.6385	10.7991	10.6942	10.0237	9.98918	10.0034	10.2364	10.2445	10.1553	10.2858	10.3679	10.4334	10.3904	10.4945
1421955_a_at	Nedd4	neural precursor cell expressed, developmentally down-regulated 4	13.0375	13.185	13.1044	12.3925	12.403	12.2423	12.2176	12.1196	12.6064	12.3336	12.7277	12.7028	12.7767	12.7817	12.6692	12.4938	12.3185	12.5903	12.5901	12.75	12.7151	12.9359	13.1345	12.9769	13.0085
1434195_at	Prss35	protease, serine, 35	6.2279	5.81648	5.64017	5.5727	5.48171	5.39337	5.53405	5.85153	5.88307	5.62628	5.99579	5.69693	6.00666	5.82408	4.47377	4.33858	4.33212	4.03198	4.06646	4.74442	4.35486	4.27664	4.48894	4.97037	4.50867
1423963_at	Wdr26	WD repeat domain 26	8.359	8.27523	8.13918	8.6532	8.52427	8.50037	8.39071	8.85722	8.97056	8.91515	9.34836	8.88505	8.82579	9.15679	8.4931	8.19	8.3629	8.54192	8.6887	8.47788	8.51883	8.70937	8.84424	8.76142	8.83261
1448252_a_at	Eef1b2	eukaryotic translation elongation factor 1 beta 2	12.9816	13.1536	13.1116	13.0098	12.9051	12.9669	12.9578	13.0398	13.0671	13.1667	13.3071	13.2063	13.2207	13.5645	12.8107	12.7984	12.8012	12.7991	12.8288	12.9141	12.9106	12.9954	13.0026	13.2318	13.1989
1435414_s_at	Dctn1 /// LOC100503586	dynactin 1 /// hypothetical LOC100503586	11.228	11.1491	11.0809	11.2674	11.1862	11.1007	11.2684	11.1568	11.4362	11.4007	11.5644	11.5082	11.6484	11.5825	11.3144	11.305	11.209	11.4229	11.3535	11.5254	11.5313	11.7543	11.7106	11.5794	11.6656
1435816_at	Gm13654 /// Gm16409 /// LOC639593 /// Rps6 /// Rps6-ps2	predicted gene 13654 /// ribosomal protein S6 pseudogene /// 40S ribosomal protein S6-like /// ribosomal protein S6 /// ribosomal protein S6, pseudogene 2	9.61735	9.88242	9.85725	9.13979	8.94124	9.15142	9.19004	9.30954	9.14467	9.23236	9.32951	9.21662	9.47687	9.53861	9.70466	9.60151	9.60492	9.5714	9.75318	9.79815	9.68423	9.71328	9.89907	9.89564	10.2857
1455372_at	Cpeb3	cytoplasmic polyadenylation element binding protein 3	6.62005	5.92561	6.09213	6.33294	6.38079	6.28425	6.28937	6.46462	6.41947	6.2813	6.72199	6.98264	6.80444	6.72019	6.59192	6.47382	6.94993	6.81352	6.87696	6.78198	6.81133	7.19895	7.19592	6.88281	7.19249
1450117_at	Tcf7l1	transcription factor 7-like 1 (T-cell specific, HMG box)	7.90798	7.72965	7.64587	8.59944	8.6815	8.61658	8.64232	8.68785	9.13091	9.07068	9.36222	9.12659	9.02083	9.09629	9.34162	9.26326	9.48066	9.32439	9.30929	9.63312	9.55552	9.74707	9.93798	9.71698	9.69812
1451115_at	Pias3	protein inhibitor of activated STAT 3	8.88525	8.82476	8.86467	8.0357	8.03807	7.93726	7.83891	7.93523	8.60168	8.65878	8.64613	8.52094	8.50365	8.35375	9.44805	9.41711	9.6241	9.34978	9.53383	9.74828	9.68028	9.93621	10.1039	9.82383	9.9875
1436891_at	Usp15	ubiquitin specific peptidase 15	4.12976	4.44146	4.36903	4.34835	4.26231	4.14962	3.78762	3.97968	3.85611	4.20837	4.56611	4.18734	4.54766	4.80744	4.23844	3.93812	3.94351	3.96194	3.9603	3.99964	4.03474	4.2959	4.40405	4.43519	4.55929
1442336_at			4.80088	4.95946	4.70177	4.77129	4.59645	4.55776	4.72739	4.47975	4.66402	4.77306	4.99485	4.85522	5.35779	4.77129	4.59407	4.71472	4.6789	4.81122	4.77129	4.79323	4.74113	4.86389	4.87413	4.91414	5.13019
1452989_at	2900009J20Rik	RIKEN cDNA 2900009J20 gene	6.01218	5.65242	5.86001	5.43251	5.35095	5.60355	5.34842	5.62588	5.55854	5.46095	6.17042	5.89723	5.98168	5.78723	5.47457	5.36611	5.60651	5.35879	5.5269	5.31752	5.43235	5.60355	5.7269	5.76259	5.98285
1456615_a_at	Bptf	bromodomain PHD finger transcription factor	10.4532	10.3005	10.3421	10.3347	10.2757	10.187	10.2245	10.3417	10.6082	10.5328	10.7793	10.68	10.707	10.6688	10.0321	9.95616	9.8877	10.2314	10.1735	10.2499	10.2529	10.367	10.4923	10.3936	10.3795
1455354_at	Dcaf5	DDB1 and CUL4 associated factor 5	7.65106	7.40913	7.51485	7.49299	7.36288	7.36707	7.09939	7.30747	7.58522	7.58283	7.54319	7.51225	7.92161	7.73723	7.41811	7.27285	7.36586	7.22578	7.2605	7.26444	7.29411	7.44629	7.65023	7.60155	7.78741
1439447_x_at	Mir682 /// Rpl37a	microRNA 682 /// ribosomal protein L37a	8.74178	8.79664	8.7886	8.79126	8.79336	8.70681	8.79607	8.82417	8.75924	8.91357	9.02961	8.88938	9.11221	9.25704	8.8019	8.80811	8.7384	8.8768	8.6191	9.08358	8.93931	9.06293	8.96717	9.38149	9.15268
1443836_x_at	Wdr48	WD repeat domain 48	9.26118	9.01146	8.98015	8.59281	8.24524	8.29436	8.44579	8.5799	8.92288	8.71159	8.90386	8.75145	8.76462	8.83046	8.75481	8.51852	8.61326	8.79666	8.7163	8.89154	8.87301	8.90374	9.21452	9.10443	9.08804
1424026_s_at	BC013529	cDNA sequence BC013529	7.9357	7.75056	7.76179	8.36158	8.4667	8.47758	8.41397	8.77196	8.90274	8.69695	8.91097	8.98347	8.91897	8.79115	7.91219	7.8579	8.12057	7.98348	7.96899	8.03285	8.21418	8.28169	8.21258	8.28977	8.34283
1420776_a_at	Auh	AU RNA binding protein/enoyl-coenzyme A hydratase	8.43788	8.34746	8.46765	8.67891	8.65953	8.80027	8.80431	8.88816	9.18643	9.06618	8.96623	9.24135	9.18704	9.07647	8.96992	8.94412	9.00291	9.16086	9.11637	9.40936	9.39891	9.46082	9.56888	9.2146	9.41275
1436018_at	Mex3a	mex3 homolog A (C. elegans)	8.51809	8.66108	8.59514	8.58089	8.60763	8.5476	8.5427	8.43979	8.68068	8.80154	8.78783	8.62	9.06194	8.93036	8.35842	8.33537	8.22016	8.3009	8.24143	8.46491	8.45274	8.34838	8.26238	8.72902	8.84569
1433768_at	Palld	palladin, cytoskeletal associated protein	11.6704	11.4981	11.5853	10.702	10.551	10.4974	10.4976	10.5399	11.0156	10.7885	11.1604	10.9842	11.0463	10.9545	11.0476	11.0782	11.1081	11.1467	11.135	11.1893	11.194	11.4398	11.4425	11.3631	11.4887
1448149_at	Ctnna1	catenin (cadherin associated protein), alpha 1	12.876	12.8937	12.8992	12.3578	12.2321	12.0995	12.2388	12.234	12.5558	12.5263	12.704	12.6789	12.6126	12.6783	11.5597	11.4562	11.3369	11.6519	11.6496	11.8293	11.8153	11.9135	11.9329	11.9481	11.8837
1421866_at	Nr3c1	nuclear receptor subfamily 3, group C, member 1	8.43321	8.11413	8.09852	6.81194	6.72251	6.62205	6.89924	6.99993	7.01856	7.01874	7.48128	7.19765	7.16367	7.10428	6.44518	6.47436	6.68348	6.87071	6.86751	6.53745	6.3432	6.88257	7.18636	6.8589	7.00373
1423557_at	Ifngr2	interferon gamma receptor 2	10.2586	10.0611	10.0246	10.2138	10.1489	10.241	10.1522	10.1105	10.4869	10.1582	10.5824	10.6325	10.7365	10.4942	9.20895	9.15586	9.18579	9.26511	9.21857	9.42533	9.42555	9.69807	9.81807	9.66226	9.68744
1418012_at	Sh3glb1	SH3-domain GRB2-like B1 (endophilin)	9.62605	9.34233	9.38899	9.50503	9.50043	9.3015	9.5173	9.53548	9.58584	9.47906	9.80991	9.64979	9.92963	9.76946	9.65888	9.64115	9.57946	9.83886	9.93948	9.7189	9.76847	9.89253	9.99308	9.95322	10.044
1416486_at	Aimp1	aminoacyl tRNA synthetase complex-interacting multifunctional protein 1	11.3048	11.2705	11.2946	10.695	10.6908	10.6915	10.8516	10.7975	11.1063	10.9303	11.1479	11.0705	11.1136	11.0981	10.9451	11.0314	11.1536	11.099	11.1136	11.2153	11.2504	11.5457	11.5783	11.4329	11.6168
1457587_at	Kcnq5	potassium voltage-gated channel, subfamily Q, member 5	7.9649	7.76754	7.83164	4.83404	5.01486	5.24874	5.13927	5.41983	4.85816	4.82908	5.36239	5.23784	5.55606	5.33552	5.99066	6.19129	6.11069	6.30245	6.55757	6.30496	6.51091	6.56154	6.88348	6.41405	6.58189
1428107_at	Sh3bgrl	SH3-binding domain glutamic acid-rich protein like	11.0857	11.2705	11.2904	11.2491	11.1492	11.1776	11.1147	11.451	11.4192	11.6138	11.7259	11.5684	11.4351	11.7715	10.923	10.7889	11.1154	10.9331	11.1524	11.0867	10.9299	11.2064	11.203	11.4339	11.4105
1451789_a_at	Ryk	receptor-like tyrosine kinase	11.0077	10.8641	10.8479	10.8526	10.7664	10.835	10.7826	10.6824	10.9181	10.8641	11.0437	10.9369	11.3071	11.15	10.6918	10.7381	10.6126	10.7236	10.7287	10.8494	10.9006	11.1787	11.1564	11.1049	11.1435
1416576_at	Socs3	suppressor of cytokine signaling 3	8.92473	8.86137	8.78173	8.45326	8.36804	8.45538	8.48925	8.41015	8.98601	8.94124	9.08695	8.96755	8.96543	8.70489	8.47108	8.69193	8.5683	8.76567	8.86649	9.23063	9.22005	9.37228	9.50352	8.87315	8.97003
1454876_at	Rab23	RAB23, member RAS oncogene family	8.01655	7.86318	7.84576	7.25803	7.18802	7.23658	6.81235	6.96448	7.17295	7.00055	7.22857	7.22674	7.62806	7.64403	6.96087	7.035	7.17996	6.94095	6.90652	7.10027	7.10523	7.37258	7.28201	7.29254	7.59153
1453864_at	Rdh14	retinol dehydrogenase 14 (all-trans and 9-cis)	6.52285	6.44772	6.38944	6.41428	6.35271	6.3171	6.43688	6.52241	6.72246	6.69188	6.72438	6.76227	6.77485	6.76264	6.15761	6.25326	6.34642	6.62383	6.60838	6.56002	6.67091	6.59168	6.56002	6.76561	6.45218
1446840_at			5.02246	4.95771	4.95555	5.42534	5.19666	5.0587	5.03295	5.21661	5.46839	5.26733	5.78579	5.67586	5.60294	5.66303	4.82907	5.16374	4.98589	4.88241	4.90152	4.91769	4.90893	5.47604	5.02008	5.38579	5.2765
1436414_at	Obsl1	obscurin-like 1	7.93212	7.86039	7.94315	7.25583	7.13968	7.21057	7.2621	6.98248	7.1378	7.49213	7.60191	7.50235	7.56374	7.65137	7.31286	7.47364	7.43262	7.15727	7.22112	7.53372	7.64845	7.70592	7.64527	7.83477	7.77369
1439018_at	Fhdc1	FH2 domain containing 1	7.50291	7.87641	7.91029	5.91655	5.79983	5.96285	5.93143	5.79118	5.97087	6.01704	6.17445	6.13821	6.36895	6.2269	6.23977	5.89449	6.06066	6.11284	5.89439	6.24358	6.08646	6.13766	6.18125	6.5377	6.46048
1453855_at	Mxra7	matrix-remodelling associated 7	6.95663	6.67863	6.90458	5.83271	5.6314	5.68398	5.79454	5.77174	6.02497	5.64533	6.05292	6.39284	6.15796	6.0829	5.95265	5.93306	5.88415	5.86634	5.89283	6.04637	5.97589	6.27384	6.38956	6.13768	6.46942
1438028_at	Rprd2	regulation of nuclear pre-mRNA domain containing 2	8.62617	8.50345	8.69402	8.36874	8.28417	8.10963	8.2245	8.29332	8.73588	8.50224	8.74175	8.99445	8.67319	8.64384	8.83758	8.66057	8.78455	8.97263	8.96252	8.92069	8.96218	9.10571	9.20628	9.14547	9.11241
1420820_at	2900073G15Rik	RIKEN cDNA 2900073G15 gene	13.072	13.3793	13.3336	12.8179	12.6363	12.6554	12.7219	12.8078	12.8166	12.9223	13.0422	12.8063	13.0243	13.1889	12.4963	12.4646	12.6165	12.556	12.6227	12.7153	12.6591	12.7729	12.7892	13.0098	12.973
1443935_at	BC032203	cDNA sequence BC032203	7.84936	7.86517	7.87967	7.5872	7.49319	7.67418	7.80036	7.85019	7.85497	7.99131	7.99814	7.80486	8.01209	7.96437	7.69289	7.6082	7.54868	8.08028	8.193	7.95896	8.03429	8.11329	8.1919	8.06525	8.10352
1423305_at	Extl1	exostoses (multiple)-like 1	5.56679	5.58048	5.84097	5.24711	5.60531	5.52188	5.55074	5.51595	5.58129	5.47084	5.5142	5.58757	5.93196	5.78919	5.64054	5.75537	5.64264	5.68113	6.2259	5.72542	5.55254	5.69244	5.46615	5.90159	6.28419
1448217_a_at	Rpl27	ribosomal protein L27	11.8422	12.0615	12.0837	11.8659	11.8239	11.9353	11.9575	12.0016	12.1179	12.1181	12.0489	12.0386	12.2009	12.3522	12.2213	12.1375	12.2606	12.1068	12.3244	12.3334	12.1982	12.3583	12.3985	12.6266	12.6523
1415691_at	Dlg1	discs, large homolog 1 (Drosophila)	9.9407	9.73166	9.65799	10.3157	10.3847	10.3165	10.3192	10.4217	10.3537	10.2936	10.6313	10.5049	10.8413	10.6394	10.1408	10.1831	10.3088	10.2384	10.2836	10.157	10.2191	10.5677	10.6436	10.5721	10.7331
1429893_at	Il17rd	interleukin 17 receptor D	6.57227	6.11391	6.18547	5.68315	5.52512	5.83398	5.53986	5.79409	5.97257	5.81577	5.99162	6.12461	6.07901	6.08346	5.93722	5.78758	5.8223	6.01213	5.96984	6.3121	6.17584	6.23098	6.11243	6.30055	6.27031
1455755_at	Gm88	predicted gene 88	5.36556	5.28951	5.18058	5.00028	5.31316	5.18192	5.31316	5.17223	5.18501	5.22864	5.2124	5.50494	5.51411	5.61704	4.94982	4.86714	5.21794	5.40111	5.20131	5.6071	5.46354	5.40724	5.51115	5.58422	5.17586
1451109_a_at	Nedd4	neural precursor cell expressed, developmentally down-regulated 4	13.002	12.9953	12.9556	12.3475	12.3121	12.1954	12.466	12.5153	12.6024	12.6513	12.8158	12.6585	12.7388	12.6321	12.5875	12.5731	12.4725	12.7253	12.8599	12.9256	12.8646	12.9738	13.043	12.9245	12.9853
1440742_at			6.0567	5.95301	5.88807	5.31701	4.82682	5.49924	5.65659	5.53519	5.57659	5.14463	5.74034	5.65229	5.62589	5.60307	5.52741	5.28312	5.6069	5.69728	5.35723	5.8727	5.7554	6.24713	6.04997	6.07515	5.76514
1424055_at	Ncoa5	nuclear receptor coactivator 5	8.96461	8.99108	8.91108	8.35411	8.25686	8.19207	8.1964	8.42388	8.56483	8.58016	8.94022	8.69453	8.64037	8.69443	8.22278	8.17274	8.37136	8.36154	8.33201	8.47401	8.26434	8.52462	8.64945	8.4985	8.68355
1445689_at			5.9765	6.03017	6.13857	5.96798	5.87918	6.07814	6.09294	6.09316	6.11203	6.32291	6.21914	6.58154	6.39571	6.35159	5.49962	5.85538	6.16986	6.10912	6.09321	6.19905	6.02809	6.00499	6.45738	6.2887	6.31905
1427310_at	Bptf	bromodomain PHD finger transcription factor	10.157	9.87064	9.87598	9.80728	9.92895	9.64239	9.67218	9.68954	10.0885	9.86004	10.0519	9.96394	10.3222	10.0597	9.50229	9.58477	9.54328	9.77037	9.79748	9.66615	9.67347	9.8041	9.96356	9.79893	10.0689
1442062_at	7120426M23Rik	RIKEN cDNA 7120426M23 gene	8.72131	8.47098	8.48567	8.23995	8.38598	8.31646	8.24479	8.24783	8.40137	8.24697	8.70882	8.60647	8.77108	8.65208	8.18138	8.21249	8.28645	8.41664	8.36683	8.40137	8.21271	8.50625	8.40137	8.52341	8.5786
1436068_at	Zbtb10	zinc finger and BTB domain containing 10	8.05199	7.55959	7.74143	7.63993	7.71892	7.59166	8.07842	7.94201	7.94201	7.977	8.22252	7.95678	8.12782	7.96669	7.85242	7.79221	7.86536	8.1126	8.11366	7.88505	8.06077	8.07699	8.00042	8.0912	8.28927
1459879_at	4921513D23Rik	RIKEN cDNA 4921513D23 gene	5.99273	5.91954	5.78387	5.64385	5.48318	5.50326	5.63978	5.79292	6.20797	6.02841	6.01629	5.64924	6.04416	5.83566	5.46614	5.36468	5.782	5.42594	5.78601	5.7951	5.79096	5.61326	5.79158	5.92431	5.88571
1435590_at	Dcun1d5	DCN1, defective in cullin neddylation 1, domain containing 5 (S. cerevisiae)	4.21863	4.30406	4.38148	4.6399	4.64793	4.59792	4.44574	4.76488	4.34932	4.53495	4.72924	4.57202	4.89419	5.15391	4.20174	4.33808	4.17169	4.53422	4.18762	4.21762	4.28647	4.59671	4.21385	4.73061	4.44574
1444678_at	2810403D21Rik	RIKEN cDNA 2810403D21 gene	3.95453	3.98228	4.07401	3.89439	4.07484	3.83613	3.93041	3.92824	4.19297	4.06331	4.35128	4.10272	4.30483	4.35615	3.95522	4.07656	4.23803	4.08068	4.05012	4.40932	4.0028	4.32412	4.37267	4.51453	4.43672
1424025_at	BC013529	cDNA sequence BC013529	7.10444	7.31781	7.17999	7.96814	7.85034	8.09483	7.9431	8.09526	8.33484	8.18703	8.42067	8.38556	8.26325	8.46907	7.26787	7.27268	7.62389	7.26106	7.33397	7.60907	7.57011	7.68682	7.87795	7.69705	7.8713
1416293_at	Nfib	nuclear factor I/B	7.78103	7.84771	7.69693	7.74186	7.74489	7.74072	7.72951	7.72242	7.96349	7.86432	8.34549	8.07558	8.16474	8.11017	7.63934	7.53422	7.63	7.71652	7.80816	7.55546	7.85052	7.90316	7.91014	7.97051	7.96851
1421867_at	Nr3c1	nuclear receptor subfamily 3, group C, member 1	10.2569	10.0634	10.1386	8.86637	8.85723	8.81448	8.94025	8.84288	9.1058	9.09135	9.25572	9.06842	9.37546	9.10126	8.51916	8.67335	8.3518	8.67395	8.74209	8.60534	8.64439	9.00529	9.03489	8.83114	8.93945
1435574_at			4.1306	4.26519	4.26585	4.2569	4.34372	4.19336	4.4278	4.3579	4.33664	4.12142	4.58926	4.41347	4.72386	4.58637	4.29154	4.3375	4.59828	4.56076	4.25705	4.42443	4.60679	4.44334	4.64499	4.88286	4.71537
1453583_at	Zzef1	zinc finger, ZZ-type with EF hand domain 1	6.14323	5.86502	5.87108	5.91283	5.5545	5.7477	5.67589	5.75261	5.91988	5.92878	5.91739	6.08758	6.20992	6.04706	5.62981	5.99253	5.91988	5.76814	6.02916	5.73924	5.92081	6.07887	6.14891	6.17054	6.30454
1441776_at	Tspan11	tetraspanin 11	7.68806	7.6564	7.61537	5.34711	5.09291	5.17224	5.49013	5.72808	5.6855	5.51981	5.06597	5.51533	5.62725	5.56018	8.88417	8.6408	8.68441	8.94465	8.89806	8.87783	8.79072	8.88336	9.14078	9.11904	9.07872
1456634_at	9830001H06Rik	RIKEN cDNA 9830001H06 gene	7.65615	7.33178	7.25846	6.62081	6.72238	6.61908	6.47453	6.32839	7.31239	7.20744	7.14473	6.90202	7.18064	6.90298	6.40016	6.10643	6.10516	6.05202	6.14901	6.54176	6.65935	6.76019	6.56129	6.57954	6.45523
1422466_at	Nxn	nucleoredoxin	8.47727	8.18632	8.28945	8.6423	8.68513	8.64697	8.56008	8.4917	8.79788	8.78249	9.20156	9.44762	9.07244	9.01623	7.63729	7.65336	7.77976	7.53613	7.51256	7.65795	7.81165	7.95782	8.01515	8.1031	7.92975
1448297_a_at	Tnk2	tyrosine kinase, non-receptor, 2	10.6687	10.5612	10.6332	10.4636	10.4983	10.4201	10.437	10.4464	10.7784	10.512	10.6639	10.6128	10.9189	10.7717	9.79599	9.79322	9.79532	9.64879	9.91907	9.57571	9.77609	9.90043	9.89859	10.1476	10.3112
1436540_at	Mirlet7d	microRNA let7d	7.65047	7.27504	7.44629	7.4806	7.51123	7.63513	7.69998	7.64635	7.63629	7.61142	8.0942	8.34662	7.83023	8.02233	7.49918	7.6791	8.22699	7.73791	8.00635	7.81886	7.7876	8.2813	8.4835	8.13008	8.11175
1423532_at	Rnf44	ring finger protein 44	10.2259	10.0573	9.94407	10.4826	10.6014	10.4399	10.6647	10.7707	10.8526	10.9309	10.9101	10.6246	11.0243	10.7589	9.70687	9.65017	9.72159	10.0616	10.1518	9.81781	9.94191	9.93076	9.97373	9.98759	10.2336
1419308_at	Invs	inversin	7.71612	7.58338	7.51407	7.12914	7.14612	7.10527	6.9435	7.11135	7.60735	7.22802	7.65842	7.4981	7.35984	7.66067	6.88399	6.81181	6.98307	7.09591	7.02676	7.3376	7.3734	7.34074	7.35715	7.47092	7.10424
1423689_a_at	Gpsm1	G-protein signalling modulator 1 (AGS3-like, C. elegans)	7.8086	7.8086	7.79865	7.91261	7.7598	7.79773	7.34726	7.67559	8.12641	7.91066	8.14095	7.92299	8.3807	8.03101	7.62749	7.57842	7.53051	7.55128	7.71357	7.63847	7.59808	7.83196	7.95346	7.77856	8.09317
1424748_at	Galnt11	UDP-N-acetyl-alpha-D-galactosamine:polypeptide N-acetylgalactosaminyltransferase 11	7.92675	7.557	7.55472	6.95794	6.92938	6.939	7.0207	6.98705	7.0309	6.97059	7.38245	7.63356	7.30889	7.34015	6.8446	7.10777	7.08102	7.17466	7.10426	7.13252	7.21395	7.41578	7.70101	7.45199	7.45948
1457751_at	Rsf1	remodeling and spacing factor 1	7.54588	7.43661	7.44521	6.9226	6.94928	6.71293	7.02543	7.29329	7.44521	7.25543	7.51892	7.19583	7.23598	7.25079	7.45664	7.31338	7.4608	7.75698	7.86121	7.57877	7.58292	7.77266	7.90203	7.80503	7.74134
1436580_at	Hgsnat	Heparan-alpha-glucosaminide N-acetyltransferase	7.09634	7.28865	7.23646	6.38128	6.55938	6.46253	6.37699	6.57585	6.56443	6.40596	6.88883	6.78297	6.79936	6.89849	6.6901	6.73221	6.85688	7.03181	6.82974	7.1591	7.19604	7.23873	7.21929	7.20266	7.19286
1421217_a_at	Lgals9	lectin, galactose binding, soluble 9	10.4316	10.1864	10.146	10.9564	10.8483	10.9291	11.0763	10.9789	11.129	10.9832	11.1837	11.1511	11.3348	11.2492	11.0572	11.0956	11.1646	11.0972	11.2364	11.0913	11.1531	11.4105	11.4588	11.3821	11.5404
1428376_at	4932415G12Rik	RIKEN cDNA 4932415G12 gene	5.73349	6.13481	5.85392	6.36032	6.19547	6.29613	6.60029	6.56646	6.80952	6.6343	6.97494	6.6991	6.55989	6.76581	5.83983	5.78319	5.93831	6.26411	5.9973	6.32451	6.18117	6.41913	6.4418	6.11535	6.28614
1427985_at	Spin4	spindlin family, member 4	6.82316	6.45139	6.16121	7.66791	7.11993	7.40086	7.05833	7.39089	7.54716	7.29369	7.88511	7.64095	7.65633	7.89138	6.44453	6.30307	6.49462	6.41744	6.41635	6.20415	6.21628	6.65395	6.85631	6.76011	6.86865
1450778_a_at	Phax	phosphorylated adaptor for RNA export	10.6647	10.5752	10.6015	9.56737	9.33481	9.52084	9.2086	9.36433	9.91092	9.53031	9.86544	9.8403	9.89805	9.80507	9.28072	9.28358	9.28557	9.29679	9.39415	9.57396	9.62555	9.95783	10.0126	9.62555	9.71881
1452443_s_at	Helz	helicase with zinc finger domain	9.47532	9.52412	9.62674	9.3902	9.35361	9.23612	9.40565	9.22778	9.72561	9.8318	9.69787	9.56599	9.72914	9.67786	9.26252	9.3657	9.23043	9.36954	9.35736	9.63764	9.7189	9.51396	9.45776	9.64388	9.6407
1449648_s_at	Polr1c	polymerase (RNA) I polypeptide C	10.6864	10.5682	10.5326	10.0648	9.9753	10.1652	10.1272	10.0992	10.6564	10.4578	10.5118	10.4663	10.4094	10.481	10.2753	10.3651	10.5671	10.3779	10.5085	10.6146	10.7311	11.0633	11.0432	10.8383	10.8668
1452281_at	Sos2	son of sevenless homolog 2 (Drosophila)	7.40185	7.21045	7.47956	7.53602	7.43355	7.10693	7.04881	7.59568	7.74394	7.50875	8.14419	7.73839	7.52069	7.95039	7.77298	7.49023	7.85205	7.67549	7.74992	7.47321	7.28098	7.59568	8.12569	7.89669	8.3166
1435070_at	Aebp2	AE binding protein 2	8.35661	8.26994	8.1944	8.24659	8.07702	8.09394	7.80389	7.94944	8.1677	7.90868	8.30802	8.333	8.46145	8.57006	8.36006	8.36804	8.40604	8.25474	8.32802	8.29074	8.27639	8.42488	8.55085	8.65584	8.79572
1444924_at	N4bp2l2	NEDD4 binding protein 2-like 2	5.16311	4.97072	5.24842	5.01696	4.88865	4.87376	4.8274	5.00132	4.91794	4.87502	5.41983	5.32341	5.20568	5.39841	5.13971	5.05827	5.29999	5.00674	4.95514	4.96336	4.88209	5.14535	5.2283	5.56466	5.40686
1436184_at	Znf512b	zinc finger protein 512B	9.48137	9.44977	9.35965	9.6296	9.51081	9.5412	9.47504	9.58004	9.78026	9.73004	9.80019	9.76502	9.95385	9.91835	8.69429	8.8479	8.69638	8.97082	8.88702	8.69294	8.62338	8.80553	9.00785	9.04128	9.07498
1444171_at			5.30064	5.02154	5.18501	4.70656	4.91211	4.88862	4.97647	5.04578	5.255	5.27554	5.383	5.57321	5.19908	5.22177	5.00478	4.81541	5.20248	5.24257	5.52305	5.03528	5.25427	5.19832	5.1759	5.36344	5.52564
1453200_at	Rai1	retinoic acid induced 1	8.91297	8.62059	8.64146	8.87117	8.85435	8.73935	8.48337	8.54132	8.98275	8.74806	9.15398	9.10044	9.30698	9.08547	8.29662	8.23065	8.49281	8.06531	8.15799	8.24238	8.37188	8.40133	8.40981	8.65862	8.68832
1427150_at	Mll3	myeloid/lymphoid or mixed-lineage leukemia 3	7.59027	7.66723	7.74138	7.83099	7.62595	7.2038	7.65826	7.44784	7.94737	7.89743	8.08161	8.08709	7.92614	7.92971	7.7108	7.60729	7.62468	7.83841	7.89343	7.82524	7.99583	7.88686	8.19743	8.08586	8.05917
1422145_at	Mgat3	mannoside acetylglucosaminyltransferase 3	5.34791	5.61374	5.58177	6.80779	6.70091	6.69168	6.36832	6.47882	6.80711	6.90874	7.35515	6.96575	7.1494	7.06545	5.75355	5.83855	5.6601	5.70711	5.49008	6.1867	6.07432	6.0762	6.20252	6.18141	6.0894
1447853_x_at	Kif13a	Kinesin family member 13A	6.13259	6.40007	6.26215	6.24569	5.68662	5.65819	5.66237	5.66153	6.01369	5.51728	6.25817	6.39834	6.19059	6.28425	6.03017	5.75873	5.88026	6.05023	6.05023	6.30442	5.83661	6.25004	6.23834	6.19232	6.22483
1436338_at			8.65802	8.54353	8.51709	8.6363	8.62872	8.79911	8.45891	8.7485	9.10654	8.92894	9.37932	9.25122	9.10314	9.02074	9.4603	9.50137	9.411	9.6645	9.90272	9.72675	9.68309	9.8518	9.9355	9.65765	9.90071
1453016_at	Hspb11	heat shock protein family B (small), member 11	9.59337	9.53064	9.44273	8.81186	8.72378	8.80835	8.7727	8.99376	9.16049	8.89134	9.39123	9.11362	9.09385	9.21435	8.66308	8.75609	9.13226	8.87701	8.75159	8.82625	8.91252	9.30824	9.2889	9.3063	9.24995
1437474_at	Gatad2b	GATA zinc finger domain containing 2B	9.50155	9.38203	9.35506	8.74215	8.60067	8.76743	8.82289	8.78048	9.21871	9.17145	9.1725	9.1849	9.17618	8.97566	8.79003	8.59288	8.70602	8.89682	8.97614	8.92106	8.90081	9.04787	9.219	9.0745	9.04346
1454013_at	1810062O18Rik	RIKEN cDNA 1810062O18 gene	6.10171	6.28489	6.35104	5.98958	6.06633	5.87282	6.09663	5.94815	5.9048	6.18609	6.20363	6.19024	6.21206	6.48406	5.85028	5.77161	5.82258	6.09663	5.66868	6.20727	6.31795	6.4435	6.22428	6.21883	6.05791
1438120_x_at	Irak1	interleukin-1 receptor-associated kinase 1	7.70339	7.52356	7.53365	7.49703	7.32193	7.47991	7.65689	7.64031	7.80461	7.54716	7.90204	7.76848	7.86959	7.73575	7.58294	7.73244	7.68982	7.76257	7.70224	7.69019	7.58544	8.03787	8.01979	7.9127	8.06023
1433689_s_at	Rps9	ribosomal protein S9	13.5343	13.57	13.5597	13.0785	13.0643	13.1654	13.1372	13.189	13.1825	13.1595	13.3431	13.2815	13.4198	13.525	13.1932	13.3384	13.3327	13.3102	13.3309	13.355	13.2766	13.4682	13.5023	13.5941	13.6535
1417648_s_at	Snx5	sorting nexin 5	8.95813	9.05114	9.03297	9.48554	9.59293	9.6089	9.75988	9.82008	10.0056	9.86754	9.87838	10.2002	9.74817	10.1161	8.23567	8.61678	8.49006	8.56868	8.31595	8.4909	8.53866	8.60608	8.66694	8.73494	8.8292
1419521_at	Zfp94	zinc finger protein 94	6.01076	6.05288	6.15657	5.34472	5.59559	5.43928	5.52612	5.18099	5.46941	5.63617	5.60872	5.59246	5.81069	5.84512	5.49374	5.09926	5.46658	5.72241	5.04398	5.82098	5.75081	5.72899	5.74477	5.69946	5.60805
1439516_at	2610201A13Rik	RIKEN cDNA 2610201A13 gene	8.17285	7.93478	7.87666	8.01493	7.85729	7.94407	8.29096	8.36716	8.40606	8.14613	8.34834	8.40317	8.24883	8.36347	7.00777	6.89523	6.99165	7.56304	7.43713	7.35588	7.15249	7.4558	7.62119	7.37583	7.39155
1435478_at	Wdr26	WD repeat domain 26	9.92012	9.53682	9.48124	10.1471	10.0795	9.99474	10.045	10.2612	10.4566	10.3335	10.6835	10.4032	10.4057	10.4765	9.82189	9.82325	9.8206	9.90796	9.98091	10.0657	9.89082	10.0832	10.1129	10.122	10.1225
1453013_at	Zfp740	zinc finger protein 740	9.98799	9.90346	9.86795	9.68808	9.55561	9.55629	9.74535	9.90854	10.1642	10.1357	10.1045	10.0155	9.93306	9.99819	9.63284	9.54306	9.68193	9.74476	9.88021	9.79959	9.88651	9.90424	9.96397	9.99233	9.95849
1456120_at	Secisbp2l	SECIS binding protein 2-like	7.83328	7.67377	7.58869	7.58683	7.7885	7.46155	7.0282	7.27185	7.7581	7.2563	7.4178	7.85088	7.98071	7.97366	8.36073	8.51392	8.35567	8.46434	8.17027	8.34214	8.28681	8.62231	8.8312	8.44225	9.0128
1427283_at	Mll1	myeloid/lymphoid or mixed-lineage leukemia 1	8.98413	8.9285	8.99125	8.88486	8.89976	8.79963	8.94342	8.74118	9.47515	9.38598	9.13888	9.45494	9.38675	9.06513	8.50507	8.56876	8.53907	8.66652	8.80036	8.92498	8.89735	8.85693	9.02776	8.93036	9.01724
1454740_at	Mib1	mindbomb homolog 1 (Drosophila)	9.82401	9.87024	9.97498	9.08216	8.817	8.60319	8.684	8.93202	9.16406	9.00495	9.53191	9.31427	9.1147	9.28059	8.92438	8.68386	8.81068	9.08888	9.25189	8.97238	8.87347	9.14165	9.3554	9.19285	9.28843
1450204_a_at	Mynn	myoneurin	7.96563	7.84219	8.0065	7.51037	7.32655	7.33635	7.18416	7.49528	7.59676	7.48487	7.90952	7.60936	7.54482	7.96436	7.1505	7.13588	7.38933	7.13688	7.35684	6.85492	6.99292	7.31315	7.4296	7.50363	7.73738
1454827_at	Pogz	pogo transposable element with ZNF domain	7.95601	7.81441	7.9669	7.53692	7.44771	7.50601	7.41442	7.50348	7.75776	7.8312	7.91886	7.97771	7.98018	7.73942	8.14402	7.87165	8.18232	8.2021	8.34671	8.06198	8.05878	8.26915	8.28311	8.32113	8.553
1424028_at	Chtf8	CTF8, chromosome transmission fidelity factor 8 homolog (S. cerevisiae)	10.2071	10.1577	10.1752	9.47755	9.56737	9.34733	9.41285	9.42355	9.68728	9.60599	9.32539	9.6644	9.86175	9.79037	9.22715	9.57258	9.4205	9.39719	9.38372	9.40267	9.38912	9.46637	9.49473	9.56125	9.84175
1455024_at	Tlk1	tousled-like kinase 1	9.8771	9.65643	9.72116	9.62564	9.47908	9.40646	9.38245	9.71495	9.639	9.39997	9.95995	9.73224	9.8563	9.87472	9.51191	9.39671	9.55458	9.65465	9.83022	9.50455	9.42445	9.64217	9.7034	9.74176	9.85934
1452985_at	Uaca	uveal autoantigen with coiled-coil domains and ankyrin repeats	7.95081	7.92888	7.90928	7.75462	7.67529	7.62917	7.90333	7.83672	7.68655	7.64192	7.82148	7.94391	8.11953	7.97545	8.03439	8.15531	7.97462	8.29333	8.19328	7.9633	7.9669	8.60864	8.59162	8.31674	8.53789
1441998_at			6.13189	6.20017	6.15446	5.96587	6.05318	5.92819	6.13777	6.06945	6.11598	6.07097	6.21349	6.31385	6.25642	6.4304	6.15854	6.05941	6.16636	6.5486	6.30631	6.68486	6.4892	6.59028	6.70632	6.59901	6.33352
1442007_at	Zmym5	zinc finger, MYM-type 5	7.01617	6.87702	6.86299	7.10385	7.06417	7.01632	6.87703	6.98171	7.11109	6.88369	7.29014	7.15297	7.36309	7.48026	7.51206	7.43415	7.59092	7.5618	7.4626	7.74148	7.84736	7.86797	7.77259	7.87727	7.86545
1426970_a_at	Cdh29 /// Uba7	cadherin-like 29 /// ubiquitin-like modifier activating enzyme 7	8.07395	8.23814	8.19209	7.6412	7.53382	7.50044	7.6402	7.50159	7.55755	7.60451	7.88163	7.9262	7.95046	7.88304	7.77264	7.84386	7.8073	7.83894	7.76327	7.7502	8.01	8.06476	8.02288	8.2475	8.07475
1454971_x_at	Tsc22d1	TSC22 domain family, member 1	12.6466	12.7366	12.7456	12.6419	12.6712	12.681	12.8416	12.8058	13.0546	13.016	12.9985	12.9433	12.9991	13.0462	12.6713	12.76	12.7914	12.9686	12.9814	13.1132	13.124	13.1793	13.2557	13.1791	13.1347
1415877_at	Dpysl3	dihydropyrimidinase-like 3	11.3276	11.3593	11.2222	7.86791	7.73222	7.74348	7.89661	7.73223	8.41454	7.99209	7.99209	8.04973	8.17064	8.10186	7.57799	7.70036	7.6622	7.96532	7.83048	8.11513	8.06255	8.06476	8.18669	7.90045	7.98492
1434703_at	Extl3	exostoses (multiple)-like 3	9.40942	9.32334	9.31575	9.04967	9.00677	8.98786	8.75411	8.82402	9.16619	9.21926	9.30101	9.16868	9.39337	9.34583	9.09356	9.15245	8.91445	8.99301	9.02335	9.17814	9.30426	9.43299	9.49952	9.31277	9.42569
1449720_at			5.25013	5.09976	5.28693	4.9951	5.02073	4.97407	4.96995	4.94817	5.33585	5.19664	4.9231	5.08198	5.33777	5.36398	4.99212	4.87912	4.60874	4.99074	5.1475	5.07046	4.94161	4.9485	5.03704	5.1061	5.39208
1455981_at	Gm13654 /// Gm16409 /// LOC639593 /// Rps6	predicted gene 13654 /// ribosomal protein S6 pseudogene /// 40S ribosomal protein S6-like /// ribosomal protein S6	9.12619	9.50188	9.48789	9.02152	8.56588	8.93099	8.74826	8.89827	8.72565	9.04689	8.75128	8.91857	9.11643	9.2697	9.1673	9.19751	8.98602	9.10893	9.09871	9.4031	9.2353	9.27702	9.38128	9.39568	9.61321
1446269_at	Hbp1	high mobility group box transcription factor 1	5.65259	4.99118	5.28583	5.48453	5.46769	5.60842	6.13492	6.49338	6.66838	6.37347	6.74921	6.33172	5.79357	5.95345	5.46348	5.38378	5.89361	6.52316	6.18852	6.42542	6.11342	6.28091	6.45197	6.09861	5.87617
1447729_s_at	Prss44	protease, serine, 44	6.20006	6.19941	6.22319	5.59211	6.11304	6.21853	5.98798	5.8385	6.10156	6.08035	5.9864	5.80249	6.36721	6.28611	6.51101	6.07132	6.09178	6.07434	7.23991	6.03049	6.03594	6.14095	6.12549	5.83742	7.25107
1451990_at	Mapre2	microtubule-associated protein, RP/EB family, member 2	7.11994	6.92321	7.14998	6.25402	5.90725	5.9108	5.80534	6.10188	5.95764	5.79441	6.08469	6.09926	6.27143	6.48078	6.41437	6.37327	6.43504	6.61204	6.70232	6.37077	6.32803	6.52097	6.71069	6.67402	6.83586
1437189_x_at	Eif3m	eukaryotic translation initiation factor 3, subunit M	4.08609	4.15729	4.06075	4.11593	3.98177	4.11593	4.07189	4.39739	4.26661	4.11593	4.39784	4.20056	4.25187	4.59057	3.96986	3.86472	4.03937	3.95495	4.17371	3.92553	3.76586	4.17374	4.20867	4.34366	4.29919
1458406_at			7.05053	6.96294	7.07177	7.07621	6.81904	6.6049	6.78759	6.8643	7.10504	7.11784	7.89635	7.44551	7.02588	7.34015	6.90813	6.99106	6.98832	6.96422	6.89975	6.9873	6.87113	7.11449	7.20559	7.32331	7.42185
1439249_at	Wac	WW domain containing adaptor with coiled-coil	7.59715	7.43752	7.24797	6.38943	6.3503	6.34924	6.25214	6.4967	6.78015	6.19948	6.76959	7.131	6.69201	6.7322	6.34359	6.51977	6.45888	6.72471	6.71929	6.41584	6.39516	6.55466	6.74616	6.73136	6.92535
1449143_at	Rtp4	receptor transporter protein 4	5.61457	4.66106	4.65563	3.85122	3.96384	4.09366	4.00563	4.1418	3.91472	3.8546	4.06232	3.91074	4.40371	4.23228	4.24841	4.03631	4.18743	4.23251	4.92056	4.136	4.43902	4.13248	4.33039	4.2289	4.71132
1447602_x_at	Sulf2	sulfatase 2	7.89339	8.04195	8.01209	9.35	9.36521	9.20229	9.38322	9.32774	9.4286	9.28669	9.68478	9.61743	9.61121	9.6971	10.8902	10.8381	11.0026	11.0781	11.1033	10.831	10.8949	11.1139	11.1578	11.196	11.2125
1448776_at	Gadd45gip1	growth arrest and DNA-damage-inducible, gamma interacting protein 1	6.73659	6.78917	6.86397	5.92497	5.90748	5.89564	6.24254	5.81805	6.06192	5.98782	6.05325	6.57648	6.20042	6.31408	7.09788	7.0019	7.12405	6.99443	7.26135	7.37385	7.22082	7.0783	7.50425	7.31878	7.61266
1428941_at	Zmym2	zinc finger, MYM-type 2	6.0809	5.89627	5.95542	6.49625	6.27055	6.37077	5.86773	6.21577	6.6331	6.40095	7.11344	6.69118	6.59513	6.85669	6.2944	6.23451	6.39579	6.21749	6.18094	6.31621	6.10253	6.51494	6.71488	6.67257	6.66305
1430012_at	1110050K14Rik	RIKEN cDNA 1110050K14 gene	4.18424	4.47208	4.60161	4.29342	4.29163	4.50367	4.62614	4.47466	4.45766	4.59611	4.5428	4.27131	4.6703	4.74861	4.79157	4.70444	4.54958	4.6924	4.91352	5.0418	4.89511	4.78458	5.15922	5.06311	5.02252
1444703_at	2810403D21Rik	RIKEN cDNA 2810403D21 gene	5.40334	5.35997	5.39822	5.20056	5.27708	5.26859	5.1742	5.33957	5.31036	5.41736	5.81156	5.9016	5.40334	5.78629	5.0569	5.20056	5.40334	5.28907	5.22685	5.53804	5.40527	5.71289	5.70101	5.82269	5.42588
1428938_at	Gnaq	guanine nucleotide binding protein, alpha q polypeptide	7.8116	7.60233	7.61022	7.89883	7.61815	7.46914	7.38221	7.6415	8.01483	7.90337	8.62073	8.10053	7.89722	8.11817	7.49414	7.28006	7.4791	7.60233	7.64082	7.58441	7.55336	7.84985	8.06876	7.90261	7.73808
1457272_at			9.33138	9.12093	9.19721	8.34128	8.17364	8.05856	8.32034	8.28611	8.73968	8.3707	8.57881	8.50465	8.64268	8.43076	8.4042	8.39075	8.32238	8.76405	8.7045	8.835	8.85092	9.01644	9.01453	8.68727	8.80445
1417041_at	Polr1c	polymerase (RNA) I polypeptide C	10.3159	10.2481	10.1741	9.81743	9.82009	9.94904	9.80373	9.87624	10.2771	10.1635	10.3097	10.3174	10.1814	10.2326	9.95932	10.1017	10.2761	10.1502	10.2301	10.515	10.5227	10.786	10.7772	10.4482	10.4879
1434895_s_at	Ppp1r13b	protein phosphatase 1, regulatory (inhibitor) subunit 13B	7.75906	7.75186	7.77199	9.77103	9.58498	9.63258	9.4641	9.58928	10.2543	9.98457	10.1915	10.2308	10.0631	9.95099	6.54279	6.54861	6.5591	6.34633	6.3966	7.09195	7.01184	6.93106	7.0072	7.05244	6.73956
1448930_at	3010026O09Rik	RIKEN cDNA 3010026O09 gene	6.7289	6.61464	6.63179	6.24968	6.07776	6.33309	6.50644	6.02456	7.10083	6.81849	6.91355	6.89013	6.66101	6.46617	6.15563	5.87987	5.84005	6.03231	6.02686	6.36919	6.32622	6.33877	6.07637	6.31684	6.23207
1422449_s_at	Rcn2	reticulocalbin 2	10.6697	10.5892	10.6873	10.4924	10.5614	10.6034	10.5216	10.8135	10.6674	10.6083	10.829	10.8348	10.8815	10.9097	10.845	10.7102	10.8218	10.8068	10.8834	10.5799	10.6131	10.7479	10.8735	11.0641	11.1972
1452615_s_at	Trpt1	tRNA phosphotransferase 1	6.40483	6.43841	6.30674	6.56424	6.43222	6.48299	6.52301	6.40932	6.57763	6.59396	6.9339	7.00847	6.8755	6.79639	6.10388	6.39466	6.4532	6.32784	6.2183	6.251	6.33464	6.52795	6.57341	6.43429	6.7802
1441918_x_at	Serpinb6e	serine (or cysteine) peptidase inhibitor, clade B, member 6e	10.1992	10.5248	10.3774	10.2293	10.109	10.1416	10.2391	9.99605	10.107	10.3323	10.2388	10.3226	10.4775	10.528	9.95321	9.77967	9.59082	9.75654	10.0167	10.0413	10.076	10.1051	10.0522	10.0788	10.2372
1435593_x_at	Rps7	ribosomal protein S7	13.1974	13.2326	13.2419	13.0018	12.8989	13.0976	13.0548	13.0427	13.0978	13.1415	13.2079	13.1738	13.2452	13.4381	13.1493	13.0481	13.1292	13.1153	13.1353	13.1599	13.0671	13.2091	13.2591	13.4107	13.3839
1442834_at			4.90383	4.93561	4.67381	4.66046	4.80554	4.55591	4.67743	4.86214	5.03011	4.86044	5.11051	5.01486	5.01486	5.01737	4.95263	5.0864	5.30079	5.10006	5.14787	5.26251	5.1569	5.25887	5.40471	5.49393	5.54455
1448912_at	C1qtnf1	C1q and tumor necrosis factor related protein 1	6.76677	6.96356	6.63648	7.3374	7.29503	7.41187	7.40954	7.36452	7.79454	7.81523	7.87565	7.59329	7.76041	7.61968	7.38308	7.40954	7.16706	7.23793	7.23116	7.55669	7.64542	7.70982	7.83711	7.59373	7.70184
1415868_at	Cct4	chaperonin containing Tcp1, subunit 4 (delta)	5.66054	5.33173	5.55052	5.91807	5.57321	5.57321	5.75016	5.7026	5.70258	5.52928	5.85535	5.92429	6.10276	5.95733	5.77288	6.20565	6.15045	6.24659	5.942	6.28888	6.22518	6.35115	6.58816	6.50109	6.31251
1427320_at	Copg2as2	coatomer protein complex, subunit gamma 2, antisense 2	4.56438	4.53243	4.41413	4.39496	4.3805	4.43871	4.40596	4.35434	4.5444	4.29186	4.4352	4.50492	4.95219	4.54021	4.49316	4.66143	4.58468	4.57144	4.52722	4.67449	4.62384	4.76918	4.54885	4.86621	4.88281
1419671_a_at	Il17rc	interleukin 17 receptor C	9.9278	9.861	9.84915	9.03695	8.97406	8.98917	9.20165	8.97902	9.16774	9.15471	9.30501	9.27613	9.41205	9.27016	11.1929	11.2357	11.2948	11.3081	11.3479	11.1602	11.2515	11.5442	11.4753	11.6038	11.5969
1436551_at	Fgfr1	fibroblast growth factor receptor 1	7.53258	7.08861	7.40185	6.16807	6.07585	6.00448	5.95925	5.89369	6.15817	6.28318	6.39294	6.33842	6.464	6.38242	6.85684	6.75258	6.46842	6.93067	7.03945	7.04811	6.94415	7.00443	7.07894	7.00377	7.08056
1440815_x_at	Gm8267	predicted gene 8267	4.0049	3.86059	4.04734	3.30865	3.52642	3.14452	3.65738	3.32182	3.53277	3.57466	3.73	3.74779	3.66685	3.6663	3.87634	3.9063	4.68592	4.08947	3.94522	4.12177	4.0049	4.51926	4.2561	4.48606	4.39841
1451311_a_at	Adipor1	adiponectin receptor 1	9.90952	9.94856	9.90968	10.2216	10.2205	10.1822	10.2681	10.3736	10.509	10.4621	10.6891	10.5893	10.5849	10.5112	10.2992	10.2393	10.3489	10.4097	10.4759	10.3352	10.4482	10.6321	10.7104	10.5797	10.6716
1436632_at	Ubn2	ubinuclein 2	7.08651	7.11085	7.22033	7.38921	7.52477	7.31216	7.60522	7.436	7.65137	7.71224	8.00436	7.52351	7.7736	7.72337	7.35223	7.65546	7.61863	7.68131	7.727	7.81471	7.86896	7.71988	7.79215	7.86457	7.95619
1451819_at	Zswim6	zinc finger, SWIM domain containing 6	6.59911	6.34479	6.48861	6.17438	5.77374	5.92032	6.0748	6.28803	6.12902	6.11714	6.23815	6.28161	6.24973	6.34205	6.39072	6.27126	6.28064	6.54564	6.80872	6.48728	6.31639	6.50395	6.57728	6.5762	6.72893
1450768_at	Dlg1	discs, large homolog 1 (Drosophila)	9.67665	9.39209	9.40087	10.1328	10.2578	10.1592	10.0513	10.1449	10.1374	10.0563	10.3211	10.225	10.5956	10.4478	9.96843	10.1744	10.1192	10.0211	10.0766	10.1327	9.9778	10.3193	10.3466	10.1808	10.6081
1426918_at	Itgb1	integrin beta 1 (fibronectin receptor beta)	12.3565	12.3118	12.3508	11.1332	11.303	11.2636	11.3333	11.3077	11.477	11.3895	11.4459	11.3548	11.6063	11.5367	10.8505	10.8832	10.8297	10.8555	11.0519	10.9769	10.9277	11.0699	11.1163	11.0149	11.2752
1420972_at	Arid5b	AT rich interactive domain 5B (MRF1-like)	7.02506	7.36729	7.21671	7.14892	7.26934	6.9186	7.47889	7.2196	7.49373	7.65617	7.42511	7.56662	7.36729	7.53339	7.07744	7.29096	7.0891	7.44573	7.31122	7.51325	7.53386	7.58272	7.27667	7.52143	7.41423
1449323_a_at	Rpl3	ribosomal protein L3	14.0128	13.9822	13.9872	13.5323	13.575	13.5536	13.5342	13.5988	13.6883	13.6568	13.8576	13.7377	13.854	13.9265	13.6614	13.6737	13.7543	13.7075	13.7414	13.7798	13.7639	13.8658	13.8677	13.9919	13.9736
1437253_at	Fam116a	family with sequence similarity 116, member A	8.08507	8.03261	8.19503	8.14992	8.13352	7.96711	8.05566	8.54514	8.14514	8.08596	8.48881	8.24521	8.38036	8.45993	8.27611	8.26732	8.26732	8.46943	8.61263	8.05636	8.1556	8.29528	8.47874	8.55345	8.66965
1456042_s_at	Cramp1l	Crm, cramped-like (Drosophila)	8.79036	8.48557	8.48538	8.74229	8.5981	8.59169	8.57095	8.79997	9.11099	8.91225	9.08968	8.97145	9.05462	8.90438	8.62925	8.73273	8.80774	8.82483	8.85031	8.71436	8.71289	8.82526	8.97643	8.99544	9.09483
1444534_at	Uhrf1bp1	UHRF1 (ICBP90) binding protein 1	5.81156	4.85479	4.96751	4.83787	5.03184	5.3864	5.17832	5.37875	5.24975	5.18483	5.09993	5.11846	5.6083	5.23217	5.58254	5.42274	5.47128	5.38674	6.39943	5.29904	5.02394	5.26579	5.38426	5.28402	6.32204
1425776_a_at	C87436	expressed sequence C87436	6.43672	6.17347	6.35655	6.34884	6.36379	6.31219	6.51579	6.56495	6.56905	6.33051	6.43489	6.77369	6.65054	6.70091	6.31416	6.17157	6.08394	6.11702	6.45803	6.48728	6.13294	6.5132	6.60786	6.51312	6.49061
1421452_at	Cdon	cell adhesion molecule-related/down-regulated by oncogenes	6.73002	6.68759	6.70246	7.14667	7.2375	7.10955	7.23637	7.15368	7.31321	7.71194	7.49135	7.40717	7.49438	7.50282	7.0818	6.68606	6.94993	7.10096	7.01056	7.31425	7.20975	7.20975	7.42962	7.36858	7.12134
1445693_at	Araf	v-raf murine sarcoma 3611 viral oncogene homolog	6.78464	6.57237	6.53066	6.28318	6.31166	6.18414	6.06744	6.30666	6.32078	6.48249	6.90927	6.81325	6.54338	6.64316	6.17887	6.00227	6.36298	6.08816	6.09214	6.02314	6.14615	6.37207	6.42037	6.56721	6.40623
1442954_at			5.71638	5.20188	5.50049	4.77623	4.85883	4.37354	4.70106	4.24144	4.73879	4.71712	4.93802	4.63684	4.97883	5.0254	5.49374	5.12318	5.51978	5.39955	5.14608	5.20188	5.28018	5.62113	6.24209	5.67054	5.72759
1455169_at	Rab11fip2	RAB11 family interacting protein 2 (class I)	7.40187	7.09225	7.07126	8.31629	8.14081	8.17097	8.18698	8.7332	8.57589	8.21044	8.92359	8.70778	8.40546	8.6784	6.6281	6.49548	7.00729	7.14839	7.03692	6.58405	6.52435	6.91137	7.18674	6.98543	7.05523
1454620_x_at	Gm13654 /// Gm16409 /// LOC639593 /// Rps6	predicted gene 13654 /// ribosomal protein S6 pseudogene /// 40S ribosomal protein S6-like /// ribosomal protein S6	13.3368	13.4629	13.3968	12.7524	12.6816	12.7541	12.6276	12.8834	12.8355	12.7874	12.8884	12.8451	13.0618	13.061	13.1851	13.1793	13.1273	13.1547	13.1774	13.2296	13.1913	13.3167	13.2711	13.5443	13.5113
1438072_at			6.10139	6.45295	6.36246	6.2191	5.98837	6.11635	6.2191	6.06056	6.00546	6.20308	6.30449	6.21757	6.32903	6.54907	6.37972	6.13614	6.20275	6.16909	6.11025	6.6272	6.33353	6.48277	6.6545	6.64714	6.42283
1437111_at	Zc3h12c	zinc finger CCCH type containing 12C	8.07229	7.42227	7.378	6.46626	6.30959	6.36886	5.98938	6.29426	6.33347	6.32712	6.63551	6.42058	6.78314	6.6398	6.95818	6.91153	7.01957	7.00294	7.05261	7.02594	6.93764	7.16062	7.19036	7.37387	7.17019
1440819_s_at	Szt2	seizure threshold 2	7.55125	6.91608	7.00049	7.0335	6.87997	6.89571	6.66497	7.13893	7.58989	7.1246	7.45787	7.38088	7.32805	7.20227	7.17892	6.85848	7.31631	7.24451	7.33769	7.15298	6.8569	7.27935	7.5391	7.43152	7.58412
1416044_at	Flii	flightless I homolog (Drosophila)	10.1247	9.97191	9.86667	10.0274	10.0522	10.0314	10.0549	10.1218	10.3593	10.3139	10.4952	10.2679	10.4746	10.2561	9.91986	10.0028	9.81692	10.0985	10.1077	10.1512	10.2137	10.4718	10.4356	10.1921	10.2717
1452032_at	Prkar1a	protein kinase, cAMP dependent regulatory, type I, alpha	11.7332	11.653	11.6867	11.9397	11.9153	11.8661	11.8295	11.8796	12.009	11.9894	12.3107	12.1135	12.2061	12.2635	11.2795	11.2046	11.34	11.2384	11.32	11.3148	11.2398	11.4735	11.5594	11.5718	11.6708
1434080_at	Aebp2	AE binding protein 2	10.4804	10.2761	10.3572	10.5242	10.4416	10.3912	10.2214	10.3042	10.5916	10.4288	10.77	10.5692	10.7892	10.7687	10.413	10.4293	10.5028	10.4953	10.508	10.4684	10.3636	10.6208	10.7575	10.7331	10.8853
1425020_at	Ubxn2a	UBX domain protein 2A	8.36382	8.18872	8.11925	7.64324	7.61466	7.57603	7.08882	7.51115	7.56668	7.34945	7.77269	7.90238	7.87029	8.00417	6.90558	6.8654	7.15736	6.94039	6.89502	7.03763	6.73537	6.98993	7.41031	7.25028	7.40673
1439423_x_at	U46068	cDNA sequence U46068	6.15246	5.99525	5.95174	5.81072	5.66149	5.90444	5.92109	5.86135	5.87591	5.70735	5.81156	6.06332	6.27044	5.96542	6.1789	6.19878	5.81178	5.69389	6.97827	5.94515	5.95174	6.01468	5.97508	5.96251	6.7657
1419209_at	Cxcl1	chemokine (C-X-C motif) ligand 1	12.8904	13.009	13.0477	12.2364	12.1466	12.3207	12.8834	12.9302	12.9124	12.9963	13.0336	13.0382	12.4386	12.6807	13.4211	13.251	13.3698	13.3858	13.5067	13.5968	13.5761	13.6453	13.7441	13.7215	13.7303
1453094_at	Foxn3	forkhead box N3	7.55165	7.70856	7.63789	7.49981	7.43499	7.47114	7.46172	7.41752	7.71208	7.67776	7.65703	7.68642	7.85143	7.73575	7.6271	7.66903	7.2542	7.80755	7.541	7.76474	7.83738	7.79763	7.97421	7.88609	7.66857
1444231_at			3.95368	3.94764	3.84533	3.65676	3.42776	3.4948	3.6227	3.65138	3.84486	3.78939	3.9895	3.77783	3.89268	3.80981	3.3848	3.73777	3.86937	3.60092	3.73657	3.45397	3.53911	3.73777	4.01993	3.94965	4.03846
1432007_s_at	Ap2a2	adaptor protein complex AP-2, alpha 2 subunit	5.90556	5.8835	5.75236	5.72117	5.84413	5.81739	5.88212	6.00149	6.26835	5.99366	6.29654	6.05675	6.01404	6.22334	5.76609	6.02171	6.2654	5.96067	5.85541	5.85532	5.94278	6.00623	6.50905	6.44948	6.14194
1453386_at	Tusc1	tumor suppressor candidate 1	8.17085	8.03559	7.97151	8.10389	7.86577	8.09934	8.00929	8.22394	8.2832	8.21701	8.38372	8.2917	8.42731	8.26717	8.22981	8.3799	8.71358	8.7252	8.52812	8.65827	8.70298	8.8971	8.81853	8.79679	8.768
1422486_a_at	Smad4	MAD homolog 4 (Drosophila)	10.4608	10.325	10.3057	9.43859	9.37844	9.34818	9.50668	9.71687	9.99836	9.68357	9.86481	9.78371	9.7348	9.68768	9.64419	9.58783	9.71286	9.89735	9.88129	9.91137	9.97288	10.045	10.1795	9.97073	9.94937
1452727_at	R3hdm2	R3H domain containing 2	8.01288	7.75405	7.81038	7.56681	7.5575	7.31174	7.49371	7.73682	7.88045	7.9338	8.31115	8.06784	7.79632	7.80667	7.45912	7.52019	7.61372	7.8805	7.87488	7.67471	7.97118	8.08031	8.01452	8.0039	7.83005
1437899_at	Lyg2	lysozyme G-like 2	4.96979	5.36772	5.36525	5.2793	5.08	5.28815	5.16697	4.96081	5.18171	5.18171	5.07023	5.21281	5.66506	5.412	5.04634	5.13454	5.18171	5.15159	5.11563	5.52154	4.7863	5.27293	5.0007	5.44839	5.32846
1435906_x_at	Gbp2	guanylate binding protein 2	10.2387	9.82636	9.7828	9.25589	9.13327	9.25312	9.44986	9.59685	9.76231	9.52354	9.76921	9.61462	9.54763	9.52265	10.0839	10.1221	10.2769	10.4237	10.4185	10.6173	10.5273	10.8407	10.9507	10.4846	10.4782
1439107_a_at	Mll5	myeloid/lymphoid or mixed-lineage leukemia 5	7.48672	7.31822	7.26025	7.56564	7.39604	7.32862	7.4043	7.59889	8.09721	7.80195	8.0907	7.95337	7.73804	7.76377	7.62327	7.60526	7.77551	7.8397	8.04494	7.83269	7.71694	8.13802	8.30722	7.90151	8.13507
1455058_at	Mtmr9	myotubularin related protein 9	7.78499	7.32566	7.3323	7.36362	7.23032	7.09656	7.11442	7.26719	7.12015	6.88602	7.44679	7.25695	7.469	7.63068	7.84742	7.74923	7.88557	7.85531	7.81691	7.57696	7.7339	7.82688	8.04826	8.0546	8.14533
1453568_at	Dapl1	death associated protein-like 1	4.69098	4.68374	4.7352	4.73283	4.3345	4.63954	4.46917	4.49651	4.40528	4.73903	4.45521	4.67063	5.04527	4.72977	4.61753	4.57783	4.44137	4.65726	4.72581	4.53112	4.83857	4.49114	4.87861	4.76788	5.07212
1450851_at	Wdr1	WD repeat domain 1	11.7743	11.7051	11.7388	11.7822	11.8002	11.7463	11.8767	11.886	12.0114	12.0063	12.1062	11.9894	12.1469	12.0416	11.1595	11.1129	11.1118	11.2845	11.2512	11.4709	11.466	11.5664	11.5868	11.3652	11.4565
1435415_x_at	Marcksl1	MARCKS-like 1	8.40055	8.24124	8.32378	8.77323	8.71326	8.60965	8.52631	8.67985	8.91213	8.76048	8.97131	8.79362	9.09562	8.93729	7.52932	7.39152	7.40546	7.47328	7.90637	7.31893	7.44584	7.38456	7.43624	7.51981	7.94346
1425972_a_at	Zfx	zinc finger protein X-linked	8.77407	8.70197	8.72263	8.64938	8.49198	8.56593	8.47894	8.4711	8.886	8.70828	8.8827	8.84222	8.88602	8.88749	8.66461	8.6724	8.73541	8.7376	8.79979	8.77518	8.77592	9.00452	8.96131	8.93028	9.01351
1425484_at	Tox	thymocyte selection-associated high mobility group box	3.93086	3.72979	3.80759	4.3554	4.29204	4.15484	4.14504	4.37357	4.35964	4.38084	4.62305	4.28443	4.47576	4.69312	3.98044	3.98672	3.90821	3.9486	3.92078	4.12383	4.05077	3.98559	4.00372	4.25684	4.28162
1447651_x_at	Mrpl30	mitochondrial ribosomal protein L30	5.80264	6.08046	5.89909	5.64845	5.80247	5.54719	5.84748	5.88158	5.49098	5.90287	5.74863	5.69887	5.89909	6.06688	5.80744	5.77413	5.77251	5.90024	5.90346	6.67978	6.15071	6.14395	6.69855	6.30432	5.99368
1440351_at			3.98209	3.87291	3.86616	3.96061	3.78177	3.86202	4.01456	4.09048	4.16932	3.89416	4.10791	4.06612	4.11051	4.25952	3.82362	3.31057	4.15598	3.85634	4.01063	3.62392	3.84961	4.36583	3.99444	3.96061	4.19881
1452774_at	Hnrnpa3	heterogeneous nuclear ribonucleoprotein A3	10.0452	9.89431	9.9131	10.2134	10.1115	10.0341	10.067	10.2182	10.215	9.95261	10.3159	10.0941	10.4248	10.4483	9.98546	9.99219	10.2081	10.2412	10.3515	9.97755	9.99049	10.0704	10.1729	10.3474	10.3529
1452340_at	Zfp518b	zinc finger protein 518B	6.95354	6.97675	6.96389	8.7167	8.62468	8.48106	8.49731	8.55597	9.15329	8.92993	9.12418	9.25738	8.87175	8.97567	7.9102	7.84903	7.95718	7.84791	7.84953	8.11166	8.02423	8.02765	8.13695	8.20283	8.17199
1436489_x_at	C85492	expressed sequence C85492	7.33176	7.32762	7.30546	6.79805	7.00982	6.81281	6.53083	6.64071	6.87982	6.88771	7.21013	7.17341	7.09342	7.2859	7.23445	7.07948	7.19647	6.94542	6.86932	7.2297	7.23225	7.23002	7.36069	7.46494	7.44826
1452537_at	Igk-V1	immunoglobulin kappa chain variable 1 (V1)	6.69872	6.95574	7.2218	6.44969	6.44969	6.7113	6.52974	6.57332	6.6305	6.82331	6.4288	6.55789	6.6545	7.05073	6.60755	6.66099	6.36532	6.46838	6.66589	6.94946	6.79319	6.79956	6.64407	6.818	6.94293
1438857_x_at	Irak1	interleukin-1 receptor-associated kinase 1	7.3872	7.52826	7.55032	7.34416	7.41323	7.32629	7.47424	7.47686	7.61631	7.58187	7.95787	7.70901	7.67683	7.67659	7.48497	7.40751	7.55189	7.71109	7.60668	7.58187	7.58187	7.95801	7.93355	7.82927	7.88427
1460164_at	Spin1	spindlin 1	9.15516	9.08825	8.9611	9.57714	9.79309	9.73557	9.55772	9.73219	9.7845	9.712	9.97671	9.7653	10.0085	10.0243	9.16374	9.31914	9.4439	9.25843	9.27171	9.18425	9.0595	9.35677	9.45663	9.38753	9.7882
1443755_at			7.24385	7.35974	7.27493	7.55424	7.23114	7.28738	7.45803	7.37898	7.61542	7.6253	7.90168	8.07128	7.56213	7.77946	7.62147	7.69601	7.50942	7.70286	7.58061	7.9641	7.90769	7.90579	8.10865	7.95974	8.00604
1425296_a_at	Rgs3	regulator of G-protein signaling 3	9.74469	9.55659	9.60631	7.92097	8.06873	7.79512	8.04437	7.67707	7.92935	8.06208	8.12824	8.20988	8.22277	8.2601	8.47631	8.54807	8.4477	9.03797	8.98707	8.98912	8.94761	8.95605	8.97703	8.8687	8.85488
1433758_at	Nisch	nischarin	8.73922	8.85547	8.80779	8.44533	8.45294	8.48975	8.65146	8.41827	8.48987	8.65916	8.64354	8.61357	8.72468	8.82678	8.83742	8.94393	9.29236	8.9768	8.92859	8.9717	9.11348	9.14599	9.24929	9.46717	9.13529
1437986_x_at	Fuk	fucokinase	8.29322	8.21989	8.29196	7.91459	7.74661	7.77791	7.87386	7.91862	8.15642	7.98288	8.18182	8.13584	8.1748	8.07558	9.17129	9.10249	9.25893	9.3059	9.37108	9.50318	9.38119	9.389	9.47923	9.43957	9.48981
1429104_at	Limd2	LIM domain containing 2	10.6452	10.5902	10.6837	10.3704	10.3529	10.3966	10.3842	10.4151	10.7156	10.623	10.6155	10.5898	10.7864	10.582	9.47194	9.53953	9.38407	9.48744	9.34788	9.66728	9.74557	9.73097	9.70546	9.65643	9.85887
1444391_at			6.21061	6.16114	6.23192	5.80351	5.73241	5.76089	6.02021	5.60813	5.88183	6.05816	6.0018	6.11668	6.00135	6.15158	6.21368	5.9374	6.19737	6.33687	6.10473	6.38274	6.40884	6.36278	6.60624	6.50298	6.45888
1416377_at	Pdcd7	programmed cell death 7	7.72663	7.62826	7.66355	7.17045	6.80985	7.01764	6.74055	7.09936	7.14174	7.18872	7.35465	7.15294	7.35166	7.26781	7.24427	7.34165	7.48816	7.4918	7.40085	7.44404	7.41857	7.60538	7.62403	7.51123	7.7148
1436822_x_at	Gm10166 /// Gm10268 /// Gm10362 /// Gm6133 /// Hk1 /// Rpl17 /// Rpl17-ps3	predicted pseudogene 10166 /// predicted gene 10268 /// predicted gene 10362 /// 60S ribosomal protein L17 pseudogene /// hexokinase 1 /// ribosomal protein L17 /// ribosomal protein L17, pseudogene 3	13.6364	13.6823	13.6726	13.0906	13.0838	13.2656	13.1831	13.2192	13.2957	13.1872	13.3479	13.3313	13.4218	13.492	13.2963	13.2339	13.3179	13.2117	13.273	13.2434	13.2411	13.4161	13.385	13.5682	13.5562
1447899_x_at	Epcam	epithelial cell adhesion molecule	8.90568	9.14638	9.1677	8.74709	8.63487	8.67974	8.87627	8.62412	8.71065	8.8515	8.69462	8.82524	9.0158	8.97828	8.95076	8.88299	8.70369	8.77688	8.85751	9.02389	9.0828	9.02268	8.82989	9.06185	9.21693
1460351_at	S100a11	S100 calcium binding protein A11 (calgizzarin)	13.6357	13.6551	13.6669	13.3852	13.3924	13.3959	13.379	13.3548	13.4984	13.4662	13.575	13.5712	13.7077	13.6938	13.3354	13.377	13.3108	13.3067	13.3079	13.3772	13.3954	13.5367	13.4955	13.6682	13.5935
1457321_at	D130037M23Rik	RIKEN cDNA D130037M23 gene	5.57811	5.51643	5.65467	5.56863	5.81556	5.68839	5.7977	5.89896	6.00217	5.84466	6.16228	6.05231	5.96097	6.03832	5.57052	5.66771	5.44701	5.93992	5.68565	5.99367	6.17316	6.15563	6.09126	6.0765	5.68663
1416088_a_at	Rps15	ribosomal protein S15	13.5237	13.5013	13.4814	13.2581	13.2426	13.326	13.3855	13.2848	13.3989	13.3487	13.3744	13.4598	13.6102	13.5579	13.402	13.4671	13.367	13.4037	13.4014	13.5202	13.5225	13.5904	13.6047	13.6267	13.7242
1422572_at	Rhog	ras homolog gene family, member G	9.61707	9.54078	9.48684	9.12927	9.09757	9.19146	9.27061	9.07145	9.55048	9.38338	9.35492	9.57156	9.54177	9.35269	9.39796	9.4758	9.32866	9.35747	9.46825	9.67503	9.7531	9.88524	9.89978	9.62743	9.77823
1453068_at	LOC100503505 /// Prdm2	hypothetical LOC100503505 /// PR domain containing 2, with ZNF domain	8.29012	8.44212	8.40814	8.39422	8.35786	8.29643	8.28	8.2101	8.56053	8.52259	8.90561	8.80751	8.65713	8.65745	8.08537	7.9087	8.15036	8.09653	8.08624	8.00432	8.06572	8.34239	8.35989	8.44287	8.33996
1434861_at			7.66589	7.6	7.4756	7.72887	7.44435	7.39732	7.54053	8.07952	7.6826	7.39732	7.72242	7.89588	7.82904	7.83354	6.76235	6.74136	7.19712	7.30049	7.30255	6.72548	6.69622	6.8391	7.32802	7.13531	7.3226
1435862_at	Son	Son DNA binding protein	9.62529	9.50746	9.56281	9.50905	9.50943	9.30653	9.20773	9.40436	9.6469	9.65396	9.98404	9.76798	9.74276	9.75417	9.113	8.92377	9.1746	9.07343	9.2149	8.8713	8.87623	9.17571	9.35334	9.27898	9.53919
1450874_at	Matr3	matrin 3	11.6491	11.8005	11.7238	11.425	11.3337	11.2841	11.3218	11.6338	11.5406	11.6744	11.9601	11.718	11.5161	11.7926	11.0744	11.1419	10.9852	11.2936	11.339	11.256	11.1683	11.4515	11.3985	11.3893	11.4807
1437246_x_at	Gm13654 /// Gm16409 /// LOC639593 /// Rps6	predicted gene 13654 /// ribosomal protein S6 pseudogene /// 40S ribosomal protein S6-like /// ribosomal protein S6	11.3608	11.5539	11.4613	10.7388	10.7879	10.9638	10.8255	11.0094	10.8833	10.9417	10.9062	10.8721	11.2067	11.0655	11.3338	11.3354	11.3022	11.2594	11.3527	11.3906	11.3854	11.3936	11.4943	11.7176	11.6587
1437764_at	A730011L01Rik	RIKEN cDNA A730011L01 gene	6.87841	7.03015	6.98602	6.7836	6.99091	6.84629	6.96967	6.95844	7.07032	7.07057	6.96291	7.13703	7.21266	7.14595	6.49053	6.78186	6.72483	7.06519	7.00847	7.18505	7.13386	7.07696	7.03426	6.92353	7.00847
1443833_at			4.99346	4.75907	4.88019	5.00998	5.03052	4.7981	4.58841	4.89328	4.89757	4.79895	5.15764	4.99078	5.19595	5.30766	5.03104	4.83032	5.04356	4.84691	4.899	4.72771	4.8778	5.10343	5.09063	5.06357	5.4253
1455181_at	Rasa2	RAS p21 protein activator 2	7.84468	7.60992	7.6769	6.5675	6.31917	6.44654	5.94844	6.33551	6.62434	6.41898	6.83586	6.80829	6.59615	6.90108	6.7024	6.74626	6.99164	6.68387	6.77658	6.75148	6.73148	6.8857	7.3658	7.12074	7.19312
1437765_at	Cpeb3	cytoplasmic polyadenylation element binding protein 3	5.58182	5.59497	5.66196	5.87588	5.88097	5.76992	5.51445	6.02841	6.00589	5.83383	5.9011	5.79951	6.13966	6.15316	6.05385	5.85995	5.92771	6.06826	6.24539	6.09395	5.97147	6.17488	6.2153	6.27697	6.32909
1427148_at	Pja2	praja 2, RING-H2 motif containing	8.43177	7.96225	8.13097	7.95655	7.73172	7.72024	7.73412	8.04562	8.04655	7.98045	8.28717	8.01036	8.20396	8.00899	7.77239	7.83912	8.10882	7.87367	8.11955	7.88505	7.79438	8.25528	8.26385	8.18876	8.15507
1441846_x_at			5.0901	5.27012	5.04142	4.96125	5.01238	4.91335	5.09967	4.99529	5.05782	5.06529	5.18578	5.08404	5.15783	5.37378	5.12072	5.05415	5.00452	5.08697	5.11812	5.31665	5.3158	5.33636	5.08447	5.62018	5.20342
1431840_at	Dennd1c	DENN/MADD domain containing 1C	6.27352	6.24497	6.4587	6.16813	5.84261	6.29351	6.07243	6.20954	6.08662	6.20519	6.04456	6.49204	6.27108	6.53785	6.36373	6.13663	6.18125	6.29131	6.26381	6.57203	6.4066	6.28493	6.11551	6.28311	6.66848
1455853_x_at	Tspan31	tetraspanin 31	6.08816	6.10804	5.92423	5.73239	5.95357	5.87487	6.0292	5.83844	5.72389	5.49148	5.72597	5.64075	6.58156	5.73094	6.36613	6.24921	5.95265	5.98378	7.05404	5.81139	5.69185	5.95052	6.13448	5.94549	7.04695
1447858_x_at	Il4ra	interleukin 4 receptor, alpha	6.46198	6.73718	6.68762	6.47889	6.37915	6.44226	6.52681	6.43723	6.36115	6.71322	6.42039	6.57354	6.70604	6.76552	6.65402	6.74233	6.59102	6.80861	6.78299	6.97118	6.89207	7.05292	6.95371	7.14878	6.79434
1449439_at	Klf7	Kruppel-like factor 7 (ubiquitous)	7.96591	7.54981	7.80484	6.99398	6.97675	7.10102	7.70014	7.7876	7.48248	7.52019	7.59217	7.38124	7.46651	7.18574	7.81527	7.8122	7.82244	8.55488	8.61854	7.97192	7.95926	8.37345	8.23505	8.02849	8.31907
1455400_at	Ddah1	dimethylarginine dimethylaminohydrolase 1	9.17594	9.00786	8.98064	7.42794	7.46801	7.25607	7.36467	7.46364	7.57624	7.48751	7.7048	7.25134	7.91022	7.46144	6.26681	6.25207	6.43688	6.51548	6.28801	6.1177	5.984	6.12626	6.22807	6.48709	6.66025
1443504_at	E330022O07	hypothetical protein E330022O07	5.83091	5.59277	5.8848	5.75328	5.74112	5.62265	5.76667	5.75917	5.67332	5.77812	5.82578	5.80278	6.28324	5.7315	5.75925	5.9043	5.94679	5.88189	6.07812	5.82578	5.93363	6.09762	5.93015	6.06783	6.20466
1436315_at	Myst3	MYST histone acetyltransferase (monocytic leukemia) 3	10.0551	9.76311	9.80604	9.3245	9.17536	8.98733	9.12538	9.19906	9.40021	9.3807	9.62317	9.39024	9.58378	9.34405	9.17346	9.21108	9.28382	9.40033	9.44456	9.31013	9.27475	9.43915	9.50717	9.49364	9.52557
1423054_at	Wdr1	WD repeat domain 1	11.1535	11.1772	11.2231	11.1992	11.2283	11.2477	11.3172	11.3328	11.4898	11.4256	11.4526	11.3736	11.5245	11.5286	10.581	10.5123	10.4934	10.6414	10.7441	10.8489	10.8659	11.0418	10.9853	10.6686	10.91
1416074_a_at	Rpl28	ribosomal protein L28	13.74	13.7758	13.728	13.2848	13.2484	13.2483	13.3136	13.3342	13.4151	13.3914	13.4832	13.4087	13.5653	13.5578	13.5401	13.552	13.5653	13.5717	13.5998	13.6335	13.6481	13.7198	13.7286	13.8069	13.898
1423558_at	Ifngr2	interferon gamma receptor 2	8.02304	8.27232	8.28921	8.41705	8.1703	8.25258	8.37362	8.21463	8.40907	8.44822	8.34338	8.15491	8.44385	8.71688	8.00832	7.88686	7.33809	7.47781	7.57785	7.83361	7.86095	7.85171	7.96878	8.04604	8.05908
1434551_at	Hnrnpul2	heterogeneous nuclear ribonucleoprotein U-like 2	9.60107	9.3492	9.39544	9.78718	9.70554	9.6316	9.60374	9.61485	10.1315	10.0059	10.2932	10.0228	10.0873	9.92956	9.43777	9.47572	9.50905	9.598	9.60899	9.6774	9.64191	9.62113	9.74766	9.68915	9.77783
1435655_at	Rpl12	ribosomal protein L12	8.13204	8.01366	8.07881	7.47082	7.57714	7.45439	7.34293	7.34362	7.24858	7.17349	7.67738	7.6421	7.6421	7.95895	7.45347	7.67587	8.01509	7.50726	7.44407	7.52764	7.64037	7.84373	7.78416	7.86014	8.05807
1442648_at	Zfp563	zinc finger protein 563	6.12352	5.90185	5.74521	5.99075	6.02849	5.86367	5.53749	5.9171	6.01894	6.08279	6.15197	5.96574	6.16498	6.35513	6.22454	6.21242	6.16498	6.20364	6.28015	6.15592	6.33941	6.36679	6.30002	6.54357	6.44741
1441212_at	Fam92a	family with sequence similarity 92, member A	3.93081	3.75346	3.82408	3.74226	3.6503	3.72207	3.61366	3.56069	3.91484	3.78151	4.09822	4.09545	3.91242	4.09545	3.9899	4.51251	4.71301	3.94128	4.20531	4.3384	4.18138	4.71435	4.7122	4.55147	4.78008
1419184_a_at	Fhl2	four and a half LIM domains 2	9.88591	9.80364	9.92982	9.12206	9.26818	9.30195	9.35199	9.31904	9.57609	9.70595	9.66274	9.59124	9.58315	9.47558	8.59135	8.45374	8.32624	8.53867	8.14053	8.74893	8.64231	8.70334	8.67926	8.68885	8.80204
1451485_at	Luc7l3	LUC7-like 3 (S. cerevisiae)	9.81884	9.82038	9.78293	9.9404	9.80456	9.74356	9.32969	9.3958	9.73027	9.46838	9.77569	9.76508	10.0621	10.1936	9.49967	9.2695	9.65947	8.9763	9.10102	9.14088	8.98084	9.4179	9.53526	9.87479	9.74328
1448920_at	Zkscan6	zinc finger with KRAB and SCAN domains 6	5.74318	5.68025	5.70404	5.78047	5.6322	5.79616	5.80966	5.8818	6.18306	5.88755	6.02485	5.85763	6.10637	5.96268	5.70046	5.6725	5.86123	5.84062	6.15307	5.73472	5.73526	5.84059	6.19792	5.81048	6.23688
1434314_s_at	Rab11fip5	RAB11 family interacting protein 5 (class I)	10.4138	10.289	10.289	9.46475	9.21024	9.25349	9.26717	9.40025	9.70914	9.37511	9.70209	9.76713	9.57953	9.63457	10.4389	10.2729	10.5219	10.5832	10.7069	10.8004	10.6499	10.8208	11.0376	10.7015	10.7311
1417179_at	Tspan5	tetraspanin 5	9.7513	9.53097	9.54229	9.81533	9.72504	9.70725	9.73708	9.74227	9.90731	9.82215	9.97169	9.79241	10.1228	9.97033	9.63869	9.84717	9.93081	9.84865	9.99476	9.95096	9.82782	10.1575	10.1877	10.0356	10.2815
1419945_s_at	Rab2a	RAB2A, member RAS oncogene family	11.4027	11.3676	11.4144	10.8262	10.7171	10.7282	10.7436	10.8757	10.9848	10.9994	11.1437	10.9522	11.0601	11.0485	11.3342	11.2799	11.2698	11.4692	11.6416	11.3684	11.32	11.4848	11.5407	11.5502	11.6571
1429739_a_at	Patz1	POZ (BTB) and AT hook containing zinc finger 1	8.7333	8.4444	8.53726	8.23854	8.26824	8.18607	7.80963	8.00273	8.36767	8.08244	8.4945	8.36197	8.48773	8.56654	8.10073	8.00506	8.21718	7.87991	7.83804	8.03163	7.79472	7.93119	8.10853	8.37838	8.3269
1441404_at			5.5884	5.28809	5.30927	5.27494	5.20836	5.27889	5.43124	5.56859	5.49237	5.42252	5.49211	5.27507	5.56209	5.53821	5.18647	5.39577	5.41952	5.3887	5.56351	5.11792	5.14463	5.3887	5.51194	5.36071	5.82263
1434454_at	Adcy9	adenylate cyclase 9	5.27373	4.97617	5.12975	5.15309	4.89742	5.19595	4.99145	5.11148	5.18568	5.07991	5.14259	5.0489	5.44565	5.31059	5.56989	5.52448	5.53403	5.57321	6.11531	5.46849	5.48701	5.60377	5.85819	5.5439	6.03515
1455253_at	Rprd2	regulation of nuclear pre-mRNA domain containing 2	7.97252	8.22926	8.08976	7.70163	7.66557	7.77666	7.98842	7.8902	8.02122	8.09252	8.06998	8.08468	8.02346	7.99749	8.3577	8.25202	8.16553	8.25724	8.42483	8.67173	8.38687	8.55962	8.55428	8.4487	8.70765
1459217_at	Osmr	oncostatin M receptor	4.83093	4.52066	5.27068	4.47649	4.4578	4.33713	4.38116	4.64544	4.69099	4.63447	4.55973	4.44352	4.70664	4.73136	4.69099	4.66174	4.68914	4.68433	4.59188	4.91029	4.91146	5.05757	4.90274	5.02234	4.89658
1417615_a_at	Rpl11	ribosomal protein L11	13.5621	13.562	13.5425	13.3329	13.363	13.3389	13.3948	13.4757	13.51	13.4578	13.607	13.6716	13.6244	13.6552	13.4078	13.4274	13.4838	13.4361	13.4539	13.5147	13.5252	13.6083	13.6159	13.7178	13.7462
1418196_at	Tep1	telomerase associated protein 1	8.19748	8.28722	8.15516	7.82572	7.99133	7.92001	7.94271	7.89523	8.15393	8.05546	8.11991	8.04382	8.21027	8.20106	8.29112	8.28084	8.13535	8.46851	8.53081	8.61913	8.59005	8.75545	8.7564	8.43959	8.69879
1439594_at	D130062J10Rik	RIKEN cDNA D130062J10 gene	5.48445	5.46536	5.73763	5.39326	5.36812	5.36643	5.37836	5.48485	5.45178	5.55289	5.72281	5.73153	5.59689	5.74137	5.48582	5.31442	5.44997	5.52043	5.51532	5.36396	5.47998	5.43016	5.48406	5.89222	5.49134
1445627_at			4.08299	4.38111	4.30506	3.86962	4.24951	4.12325	4.24657	4.20044	4.10317	4.28825	4.15312	4.36917	4.32993	4.41791	4.54245	4.21451	4.18836	4.20093	4.29748	4.30519	4.37914	4.56184	4.68146	4.34194	4.87456
1421645_at	9930013L23Rik	RIKEN cDNA 9930013L23 gene	7.46781	7.19473	7.11084	6.31176	6.52598	6.03425	6.4708	6.22463	6.25108	6.26943	6.28041	6.44452	6.6158	6.5507	6.75539	6.69925	6.68498	6.8159	6.79206	6.88257	6.97351	6.81513	6.88746	7.27024	6.778
1434523_x_at	Eif3e	eukaryotic translation initiation factor 3, subunit E	13.0119	13.0885	13.0665	12.4593	12.4707	12.4695	12.3731	12.4904	12.3625	12.3661	12.6308	12.4515	12.7515	12.7646	12.7105	12.7371	12.7724	12.7705	12.7419	12.8071	12.7693	12.9287	12.8735	13.0796	13.0123
1416928_at	Rbm12	RNA binding motif protein 12	9.39854	9.24384	9.19136	9.26217	9.23029	9.06506	8.97713	9.28111	9.57951	9.31063	9.71999	9.46874	9.49207	9.46263	9.27627	9.26875	9.27714	9.05532	9.13156	9.121	9.01447	9.36026	9.42274	9.38427	9.68643
1418269_at	Loxl3	lysyl oxidase-like 3	9.18673	9.01294	8.93391	8.29003	8.17088	8.31209	8.38486	8.22685	8.56367	8.38666	8.63424	9.01312	8.73476	8.3617	8.57933	8.69173	8.58559	8.56003	8.48983	8.71711	8.78584	8.97371	9.03447	8.85223	8.9014
1450150_a_at	Rpl13	ribosomal protein L13	14.0645	14.1076	14.0728	13.5738	13.5617	13.658	13.669	13.5792	13.7225	13.6495	13.7168	13.8421	13.9533	13.8224	13.5224	13.5087	13.5216	13.5127	13.5325	13.6258	13.6043	13.7214	13.7044	13.7054	13.8153
1436118_at	Vangl2	vang-like 2 (van gogh, Drosophila)	7.61093	7.48718	7.55822	7.39458	7.51532	7.34169	7.23526	7.29251	7.63202	7.58555	7.81691	7.75762	7.78897	7.62508	7.51829	7.42185	7.45292	7.52145	7.484	7.56969	7.64749	7.58602	7.58407	7.67795	7.77901
1422846_at	Rbp2	retinol binding protein 2, cellular	5.85	6.00118	6.00687	5.8662	6.08076	5.827	6.32619	6.13693	5.83992	6.12805	5.99241	6.01443	6.16941	6.25929	6.30279	6.36481	6.40663	6.41631	6.16575	6.59291	6.77523	6.61413	6.47009	6.66453	6.5553
1451068_s_at	Rps25	ribosomal protein S25	13.3436	13.4978	13.451	13.4609	13.3716	13.516	13.4448	13.4711	13.5084	13.547	13.6579	13.5128	13.7159	13.7625	13.3013	13.2556	13.2674	13.2506	13.2937	13.3778	13.3238	13.4469	13.4781	13.547	13.5905
1437729_at	Gm7536	Predicted gene 7536	8.19307	8.74613	8.51522	8.46856	8.11079	8.50528	8.76464	7.59669	8.14949	8.85448	8.21095	8.30374	8.58854	8.7137	8.75661	8.57877	8.21545	8.45964	8.65431	8.97855	8.7676	8.33272	8.25987	8.81034	8.72069
1434192_at	Zzef1	zinc finger, ZZ-type with EF hand domain 1	8.06392	7.96743	8.02902	8.057	7.94206	7.89921	8.1979	7.95274	8.17749	8.20144	8.27875	8.06586	8.31244	8.1979	8.30748	8.08396	8.01164	8.24829	8.29639	8.43691	8.37993	8.31808	8.4647	8.36347	8.56401
1417219_s_at	Tmsb10	thymosin, beta 10	12.4121	12.579	12.5099	12.8164	12.6519	12.7621	12.6291	12.7414	12.7445	12.9168	12.95	12.7336	12.9682	13.0956	12.4338	12.3663	12.3522	12.2961	12.5395	12.4145	12.1819	12.4057	12.4367	12.4559	12.7984
1429207_at	5730408K05Rik	RIKEN cDNA 5730408K05 gene	7.82553	7.71816	7.6687	7.24276	7.20956	7.47704	7.18791	7.30117	7.48579	7.16432	7.41876	7.72639	7.54889	7.64704	7.77196	7.6687	7.99812	7.72242	7.6687	7.6687	7.74374	8.00095	8.2593	8.0042	8.25465
1457465_at	Shroom4	shroom family member 4	8.16687	7.83437	7.95748	8.41855	8.34876	8.27665	8.05313	8.39882	8.33468	8.1961	8.52384	8.58591	8.75914	8.51313	7.70282	7.73808	7.83337	7.88524	7.65562	7.67642	7.76814	8.02167	7.97187	8.04413	8.1286
1420132_s_at	Pttg1ip	Pituitary tumor-transforming 1 interacting protein	7.00654	6.85896	6.84892	6.50075	6.60727	6.63108	6.65125	6.04503	6.65151	6.56166	6.73506	6.67756	6.88295	6.85194	6.78397	6.81268	6.83773	6.85769	6.93789	6.68768	6.77939	6.88516	7.07595	7.12963	7.02292
1447139_at	Bcl7c	B-cell CLL/lymphoma 7C	6.13826	6.16234	6.01949	5.83918	5.96005	5.85852	5.63157	5.76726	5.71129	5.57829	5.95429	5.91957	6.33597	6.01008	6.00765	6.00765	6.11952	6.04578	6.09331	6.03365	6.13543	6.26722	6.02476	6.24704	6.35889
1441835_x_at	Mtmr11	myotubularin related protein 11	7.12551	6.78769	6.72342	6.2421	6.35292	6.17926	6.16959	6.46416	6.63217	6.15544	6.60105	6.70374	6.65471	6.43545	7.06861	7.16706	7.07459	6.68571	7.54425	7.02812	6.98007	6.82672	7.14509	7.10126	7.65583
1421322_a_at	Irf9	interferon regulatory factor 9	9.72498	9.61019	9.51359	7.35961	7.22852	7.43006	7.32538	7.65534	7.75423	7.48277	7.8086	7.6449	7.48408	7.7684	7.88713	7.93801	7.97805	8.02388	8.19623	7.7224	7.74094	8.03861	8.08007	8.01747	8.33568
1454945_at	Cep97	centrosomal protein 97	6.50199	6.37568	6.42014	7.25691	7.18604	7.01404	7.22082	7.49518	7.46617	7.19597	7.157	7.28259	7.38917	7.48769	6.58508	6.67463	6.89963	6.88369	6.90309	6.84422	6.81426	6.81858	6.71174	7.23121	6.85142
1438062_at	Rsf1	remodeling and spacing factor 1	7.90367	7.7729	7.73224	7.47155	7.39009	7.25053	7.51651	7.68598	7.76847	7.63745	7.73033	7.613	7.73897	7.5746	7.81769	7.74315	7.93908	8.31194	8.14218	7.96546	7.82802	8.06047	8.02831	7.96326	8.33218
1419683_at	Trp53rk	transformation related protein 53 regulating kinase	5.31289	5.64744	5.46172	5.33417	5.12132	5.43045	5.15531	5.14039	5.17413	5.42273	5.31634	5.16242	5.58715	5.57278	5.52975	5.3685	5.70794	5.45725	5.43252	5.45299	5.7813	5.4725	5.45757	5.90289	5.70311
1430836_at	4933437G19Rik	RIKEN cDNA 4933437G19 gene	4.37021	4.46804	4.24841	4.20373	4.25188	4.34081	4.25078	4.21874	4.15492	4.34869	4.09391	4.24173	4.49591	4.60335	4.3699	4.49003	4.27773	4.43402	4.59404	4.33376	4.56073	4.28885	4.2645	4.23837	5.01139
1424467_at	Phldb1	pleckstrin homology-like domain, family B, member 1	8.98522	9.0713	9.04234	8.68578	8.61899	8.66128	8.64736	8.70982	8.74388	8.97109	8.80629	8.86733	9.03951	8.83928	8.49167	8.52925	8.36327	8.34674	8.35177	8.86718	8.93183	8.88796	8.82335	8.78362	8.74681
1415751_at	Hp1bp3	heterochromatin protein 1, binding protein 3	10.7567	10.7161	10.6858	10.6268	10.619	10.5658	10.6424	10.5996	11.0646	11.0653	11.1212	10.9446	10.8899	10.8849	10.7049	10.7937	10.8651	10.8852	10.9368	10.9259	10.8752	11.0276	11.0645	10.9657	11.0693
1445418_at	Smg6	Smg-6 homolog, nonsense mediated mRNA decay factor (C. elegans)	5.04094	4.73473	5.09609	4.89907	5.08936	4.81383	4.77565	4.85763	5.24218	5.17207	5.18902	5.47931	5.22638	5.20765	4.78833	5.04094	4.50793	5.12803	5.33633	4.76305	4.93341	5.09208	5.34006	4.86332	5.20761
1449001_at	Ivd	isovaleryl coenzyme A dehydrogenase	7.29826	7.2468	7.34947	7.69799	7.43068	7.43925	7.53551	7.45693	7.54997	7.5644	7.67136	7.7991	7.69967	7.9113	7.15783	7.27346	7.09716	6.92583	7.06569	7.42234	7.35985	7.37987	7.27537	7.48762	7.43063
1435081_at	Sypl	synaptophysin-like protein	8.52226	8.45038	8.40808	7.98137	8.14964	7.99526	8.02368	8.09638	8.06444	7.83012	8.2555	7.93561	8.43299	8.21651	8.27349	8.18791	8.2624	8.23603	8.21418	8.24401	8.21211	8.40817	8.34352	8.50327	8.5981
1455406_at	Cask	calcium/calmodulin-dependent serine protein kinase (MAGUK family)	7.47861	7.26638	7.20139	6.65345	6.6349	6.65736	6.64783	6.98957	7.02137	6.78776	7.27764	6.96638	6.9798	6.88166	7.92696	7.95875	7.94504	8.13466	8.25081	7.98425	8.04589	8.12533	8.37567	8.1967	8.27798
1435077_at	Asxl1	additional sex combs like 1 (Drosophila)	8.85759	8.74521	8.72898	8.39971	8.4244	8.34365	8.63943	8.73916	8.80409	8.69212	8.88601	8.68331	8.77736	8.56311	8.1275	8.08712	8.20222	8.4842	8.50003	8.35785	8.33844	8.4383	8.61682	8.29989	8.46276
1434854_a_at	Rps10	ribosomal protein S10	13.4023	13.5058	13.4944	13.2453	13.1988	13.3248	13.295	13.2853	13.3678	13.3506	13.425	13.469	13.519	13.5555	13.3986	13.4218	13.419	13.3597	13.4263	13.4527	13.4446	13.5833	13.5383	13.7084	13.6382
1422971_at	Kat2a	K(lysine) acetyltransferase 2A	8.22305	8.33143	8.48311	8.02892	7.92738	7.9114	8.04015	7.91447	7.80747	8.20443	7.96	7.92902	8.14937	8.32369	8.15476	8.04118	7.86991	8.06862	7.84486	8.30592	8.26582	8.06253	8.06993	8.26501	8.39431
1446516_at	Bcl7c /// LOC100502737	B-cell CLL/lymphoma 7C /// hypothetical LOC100502737	6.99803	7.02062	7.0891	6.49536	6.49571	6.55614	6.35891	6.51178	6.27201	6.61429	6.61857	6.66478	6.73593	6.85408	6.82584	6.77141	7.04209	6.88715	6.80724	6.9768	7.11659	7.22019	6.98415	7.23796	6.98728
1421918_at	Anp32a	acidic (leucine-rich) nuclear phosphoprotein 32 family, member A	9.20109	8.94305	8.94011	9.55905	9.43907	9.49991	9.57756	9.53082	9.83491	9.62697	10.1116	9.88519	9.86763	9.68813	8.71942	8.82321	8.87219	8.7942	8.72752	8.79404	8.85547	8.89358	9.0348	9.05994	9.00935
1450024_at	Sufu	suppressor of fused homolog (Drosophila)	8.66625	8.41781	8.45069	8.5155	8.43755	8.48615	8.39424	8.36725	8.72142	8.67247	8.74297	8.61968	8.86047	8.65586	8.59055	8.46616	8.57734	8.541	8.52178	8.69255	8.68314	8.75686	8.784	8.87768	8.84739
1436299_at	Gls	glutaminase	10.1952	10.0622	10.1252	10.4072	10.3393	10.3153	10.1939	10.4956	10.292	10.1847	10.6986	10.4949	10.5895	10.6752	9.99143	9.79063	10	9.89814	10.0216	9.49104	9.34229	9.92021	9.92256	10.1381	10.2406
1445519_at	Kcns3	potassium voltage-gated channel, delayed-rectifier, subfamily S, member 3	6.07684	5.95794	6.18276	6.49058	6.4807	6.32537	6.35036	6.21956	6.45181	6.65102	6.51423	6.67429	6.75497	6.66594	6.25249	6.08509	6.00711	6.18095	6.12571	6.3508	6.32537	6.30828	6.27934	6.49014	6.23041
1435637_at	Itfg1	integrin alpha FG-GAP repeat containing 1	8.97042	8.96147	8.96103	8.03449	7.99477	8.04558	8.0422	8.32572	8.12928	7.83386	8.37136	8.20157	8.28171	8.32442	9.62046	9.65799	9.64742	9.72337	9.7824	9.57862	9.71254	9.89685	9.96312	9.895	10.0557
1432105_at	Sirt5	sirtuin 5 (silent mating type information regulation 2 homolog) 5 (S. cerevisiae)	5.15822	5.10373	4.97649	4.94951	4.9789	4.96333	5.15432	4.94333	5.2669	5.09655	5.2368	5.31267	5.25827	5.22578	4.99377	5.00568	5.11127	5.15697	4.89749	5.10373	5.3455	5.1722	4.97436	5.32246	5.25169
1418908_at	Pam	peptidylglycine alpha-amidating monooxygenase	7.98244	8.30287	7.80949	6.69306	6.75112	6.86416	7.17071	6.90782	7.10626	7.21177	6.96859	7.03414	7.11339	6.98055	6.47925	6.40015	6.64515	6.69011	6.64308	6.58002	6.79524	6.85492	6.84139	6.90545	6.68655
1419439_at	Tsks	testis-specific serine kinase substrate	5.2544	5.61182	5.58215	5.23006	5.28494	5.19773	5.4797	5.20726	4.99994	5.6002	5.13191	5.54129	5.34193	5.68816	5.29265	4.87651	5.17679	5.07609	5.06007	5.43319	5.54907	5.07382	5.39461	5.52255	5.34816
1437371_at	Fam160a1	family with sequence similarity 160, member A1	7.27495	7.24129	7.22604	7.14542	7.16101	7.10846	7.07761	7.14732	7.45054	7.36998	7.44641	7.67822	7.46983	7.3616	7.41239	7.36189	7.31983	7.25605	7.25509	7.55341	7.63571	7.63563	7.89266	7.60784	7.58097
1444460_at	Ube2r2	ubiquitin-conjugating enzyme E2R 2	8.33761	8.08844	8.15651	7.70951	7.79078	7.9289	7.75403	7.84363	7.99952	7.93632	8.16393	7.98378	8.09146	8.08152	8.00925	7.97116	8.00024	8.08421	7.98378	8.12099	8.05083	8.24136	8.29644	8.31623	8.17584
1453466_at	Rps6	ribosomal protein S6	4.92416	4.74373	4.77762	3.97995	4.03389	4.21857	4.15534	4.10545	4.14714	4.41954	4.19787	3.86991	4.29529	4.41302	4.52625	4.76787	4.7321	4.69362	4.68869	4.65561	4.74404	4.72776	4.69859	4.85978	4.97129
1434197_at	Atrn	attractin	8.51542	8.40191	8.4459	7.86345	7.81375	7.77928	7.77922	7.80345	7.85235	7.84858	7.97321	7.9765	8.14579	8.04283	8.26225	8.39023	8.18619	8.43018	8.24444	8.51326	8.4934	8.50747	8.59223	8.60895	8.6008
1439072_at	Slc1a3	solute carrier family 1 (glial high affinity glutamate transporter), member 3	5.26378	5.67672	5.41708	5.76822	5.86762	5.7654	5.92687	5.75917	6.05837	5.98988	6.13554	5.86276	6.08884	6.06206	5.57283	5.4294	5.56644	5.61033	5.47044	5.66634	5.8357	5.98196	6.28466	5.94882	5.71869
1450749_a_at	Nr4a2	nuclear receptor subfamily 4, group A, member 2	5.71917	5.79554	5.80441	5.35746	5.27821	5.29866	5.3616	5.1796	5.29003	5.43676	5.33711	5.22925	5.70404	5.46806	5.30849	5.20856	5.26931	5.31456	5.27385	5.68046	5.55613	5.51836	5.69944	5.55594	5.56317
1425577_at	Zmym5	zinc finger, MYM-type 5	8.14238	7.87188	7.90269	7.99262	7.96256	8.00805	7.57918	8.05049	8.38167	8.11838	8.35358	8.15327	8.21451	8.30988	7.96334	8.03008	8.29044	8.05024	8.12988	8.15707	8.13858	8.25312	8.4348	8.29	8.53075
1453181_x_at	Plscr1	phospholipid scramblase 1	10.2202	10.1786	10.1876	9.29809	9.21329	9.40876	9.50127	9.65739	9.47702	9.40258	9.74515	9.56376	9.56526	9.5946	8.57528	8.73316	8.89532	8.98696	9.25031	8.84447	8.77224	9.0745	9.13918	8.74468	9.23197
1436680_s_at	Ddb2	damage specific DNA binding protein 2	7.05349	6.52772	6.63567	6.51274	6.7199	6.80818	6.73681	6.60535	7.43243	7.18734	6.92964	7.28672	7.21364	6.6932	6.3398	6.39034	6.69914	6.29839	6.87177	6.38541	6.55891	6.53053	6.84266	6.60248	6.82371
1459615_at	B130052P14Rik	RIKEN cDNA B130052P14 gene	3.50304	3.31401	3.61058	3.43109	3.45486	3.26803	3.61536	3.52184	3.71243	3.50304	3.97417	3.65872	3.72871	3.58636	3.24528	3.42935	3.30282	3.56015	3.35755	3.54203	3.49448	3.85475	3.48479	3.60634	3.4938
1460649_at	Irak1	interleukin-1 receptor-associated kinase 1	9.05763	9.00113	8.90442	8.83677	8.66554	8.77775	8.83326	8.83247	9.09248	9.17537	9.16643	9.09359	9.17331	8.89081	8.91798	8.80176	8.84871	8.99953	9.05516	8.99953	8.99953	9.29226	9.32684	9.20178	9.11607
1431611_a_at	Cadm1	cell adhesion molecule 1	5.71944	6.04548	5.95542	5.87755	5.79945	5.73972	6.07623	5.82647	5.72921	6.21964	5.90352	5.8364	6.1515	6.00306	5.7918	5.68014	5.71791	5.80835	5.61538	5.97625	6.16243	5.95069	5.91871	6.00549	5.88984
1417603_at	Per2	period homolog 2 (Drosophila)	6.32841	6.32841	6.17428	6.0523	6.41402	6.33312	6.32841	6.2365	6.20669	6.34381	5.98339	6.42888	6.45507	6.62066	6.38132	6.16635	6.1764	6.40047	6.22557	6.41459	6.54227	6.39057	6.24493	6.53908	6.55885
1450741_at	Stau1	staufen (RNA binding protein) homolog 1 (Drosophila)	8.93545	8.88175	8.73235	8.49588	8.45004	8.40859	8.43983	8.5295	8.85738	8.78383	8.86093	8.73886	8.61973	8.82457	8.72773	8.54175	8.59438	8.68145	8.85238	8.75166	8.64141	8.82851	8.89432	8.89633	8.86518
1429942_at	Gmeb1	glucocorticoid modulatory element binding protein 1	8.15447	7.97563	8.03813	8.20504	8.06825	8.0454	8.06832	8.22872	8.22593	8.13501	8.32276	8.34426	8.4	8.35331	7.82349	7.92274	7.95377	8.04742	7.95056	8.1497	8.16177	8.25979	8.28435	8.16145	8.09146
1433521_at	Ankrd13c	ankyrin repeat domain 13c	10.376	10.2546	10.2204	9.97911	9.95263	9.92945	9.83481	9.96277	10.1082	9.956	10.2604	10.1196	10.3343	10.1121	10.6021	10.5985	10.7577	10.7986	10.7696	10.7132	10.8017	10.9261	10.9504	10.8842	10.9068
1418018_at	Cpd	carboxypeptidase D	8.3049	8.28179	8.08318	8.08834	8.12822	7.92504	7.71072	7.93245	8.32614	7.86832	8.16603	8.15403	8.34484	8.28842	8.09207	8.24421	8.0209	8.01391	8.07252	8.0455	7.90237	8.27684	8.47565	8.24654	8.54666
1445564_at			4.37224	4.52087	4.29335	5.04249	5.15555	4.93965	5.25435	5.43835	5.42173	5.32213	5.70753	5.49828	5.02695	5.60307	4.79167	5.01531	5.05183	5.26229	5.32737	5.04249	4.8914	5.09022	5.2269	5.13135	5.31847
1420862_at	Dctn4	dynactin 4	10.5497	10.5177	10.5358	9.41197	9.36386	9.45582	9.49699	9.52437	9.83907	9.6805	9.82964	9.88547	9.70044	9.65799	9.28462	9.30372	9.46086	9.63284	9.60713	9.78377	9.87147	10.0127	10.0091	9.61224	9.60362
1458521_at			5.90597	5.90002	5.90084	5.7655	5.57288	5.77503	5.30641	5.62035	5.6384	5.71694	5.63623	5.65251	6.14373	5.80143	5.79243	5.83997	5.68551	5.7116	5.77503	5.782	5.83134	5.79968	5.77503	6.02001	6.1173
1434491_a_at	Cox6c	cytochrome c oxidase, subunit VIc	11.5216	11.5714	11.707	11.329	11.3062	11.4111	11.3553	11.5997	11.6094	11.5799	11.6109	11.6284	11.5241	11.7094	11.7337	11.5408	11.6574	11.6661	11.7437	11.6714	11.5641	11.741	11.8644	11.9178	11.8786
1419811_at	Adcy9	adenylate cyclase 9	5.914	5.84532	6.10591	6.19262	6.02943	6.02841	5.54581	5.71975	6.01955	5.84196	6.11138	6.06208	6.32995	6.37025	6.57704	6.38982	6.42036	6.47217	6.39104	6.62839	6.55515	6.54112	7.20394	6.73257	6.69129
1435214_at	Gjc2	gap junction protein, gamma 2	6.86096	7.06445	6.97777	6.86702	6.73084	6.95266	6.74533	6.78782	6.79382	6.86222	6.89995	7.04133	7.08681	7.14662	6.88833	6.79137	6.63316	6.81405	6.88833	6.92443	6.9558	6.88833	6.90311	6.86222	7.17868
1424449_at	Frs3	fibroblast growth factor receptor substrate 3	7.5232	7.74517	7.60755	7.46984	7.53621	7.4934	7.36627	7.42446	7.28049	7.61531	7.30361	7.39721	7.81789	7.7144	7.48253	7.61392	7.54702	7.6687	7.50517	7.75023	7.73742	7.71503	7.71507	7.8857	7.77794
1456964_at	Rbm12	RNA binding motif protein 12	7.35758	7.07335	7.17095	7.33397	7.45434	7.45942	7.02275	7.33869	7.59106	7.18965	7.85941	7.77501	7.71885	7.64547	7.14329	7.12551	7.13241	6.87654	7.13507	7.06473	6.81699	7.38674	7.24295	7.37345	7.53301
1444922_at			6.25019	6.43992	6.66204	6.03089	6.32171	6.24776	6.25419	6.21517	6.03267	6.20735	6.27534	6.22367	6.47896	6.45368	6.40836	6.23238	6.06062	6.33188	6.2766	6.59387	6.42491	6.34691	6.22428	6.55104	6.41113
1425565_at	Rest	RE1-silencing transcription factor	9.81388	9.80121	9.74607	9.90824	9.79823	9.71991	9.65982	9.6348	9.95864	9.7892	9.87286	10.0145	10.0587	10.0897	9.55162	9.45093	9.47666	9.54569	9.52396	9.51077	9.53114	9.57579	9.71192	9.78363	9.78691
1445154_at			4.77398	4.87126	4.74828	4.85899	4.84503	4.70879	4.91678	4.73136	5.08311	5.00818	4.80374	4.88275	5.08311	5.05599	5.16004	5.2877	5.19098	5.60455	5.40009	5.35475	5.5794	5.72816	5.50738	5.42786	5.52971
1455468_at	Dpy19l3	dpy-19-like 3 (C. elegans)	6.69666	6.71929	6.69432	6.75213	6.80272	6.63314	6.52963	6.80311	6.70209	6.60357	7.05062	7.02597	6.80132	7.18659	7.25497	7.12458	7.10902	7.55256	7.62539	7.02806	7.17871	7.43698	7.43824	7.47925	7.42319
1443977_at	E130014H10Rik	RIKEN cDNA E130014H10 gene	7.12623	7.48119	7.37332	7.31189	7.29892	7.18054	7.46765	7.26913	7.34297	7.45866	7.42038	7.39501	7.442	7.6147	7.48119	7.54623	7.48119	7.50861	7.51174	7.74774	7.69621	7.58462	7.70975	7.76547	7.71906
1447895_x_at	Pan3	PAN3 polyA specific ribonuclease subunit homolog (S. cerevisiae)	7.11264	7.27904	7.37934	7.34071	7.23165	7.20556	7.19361	7.33976	7.6704	7.58669	7.75485	7.59417	7.44902	7.59766	7.44902	7.08938	7.45688	7.3795	7.70654	7.62695	7.31981	7.52696	7.86057	7.53004	7.703
1418976_s_at	Cideb	cell death-inducing DNA fragmentation factor, alpha subunit-like effector B	6.82854	6.76397	6.68836	6.71923	6.66221	6.5687	6.60042	6.58957	6.53019	6.67111	6.55748	6.56375	6.99449	6.83281	6.80661	6.81927	6.78128	6.8589	6.74002	7.05196	7.10385	7.02384	6.85695	7.16021	6.95358
1423962_at	Wdr26	WD repeat domain 26	8.17018	7.80054	7.86774	8.30138	8.26852	8.16839	8.16989	8.32727	8.73299	8.51192	8.75607	8.53166	8.51382	8.50467	8.04741	8.03559	8.16711	8.18979	8.32046	8.14988	8.10961	8.32408	8.53447	8.24143	8.42859
1457643_x_at	2610316D01Rik	RIKEN cDNA 2610316D01 gene	8.0931	8.54131	8.35305	8.00004	7.77555	7.8642	8.01163	8.03679	7.71063	8.13177	7.83614	7.95441	8.01524	8.27091	8.11329	8.08834	7.97822	8.20235	8.0315	8.43224	8.35637	8.23661	8.21067	8.35888	8.19548
1435279_at	Szt2	seizure threshold 2	8.11728	7.96349	7.83005	7.8437	7.68332	7.6936	7.85609	7.85047	8.02461	7.94331	7.95276	7.99019	8.07883	7.92628	7.94971	7.84586	7.96434	7.90723	8.12047	7.91912	8.00155	8.03328	8.20945	8.03362	8.26104
1422242_at	Defa-rs10	defensin, alpha, related sequence 10	9.50871	9.63958	9.62351	9.42099	9.41564	9.30597	9.49088	9.25034	9.11596	9.48211	9.36702	9.46115	9.57368	9.71246	9.6597	9.5474	9.50871	9.60789	9.59463	9.86664	9.85329	9.69324	9.61624	9.79737	9.85792
1458058_at	7030407E18Rik	RIKEN cDNA 7030407E18 gene	4.36598	4.52932	4.42619	4.48846	4.4678	4.59012	4.55198	4.4718	4.44226	4.42619	4.34417	4.37974	4.75808	4.79658	4.41149	4.56758	4.60291	4.59246	4.74468	4.45337	4.43273	4.63842	4.50383	4.72598	4.86179
1455924_at	Rab6b	RAB6B, member RAS oncogene family	7.12385	7.27904	7.1164	6.38365	6.25857	6.15644	6.36775	6.38188	6.09206	6.24263	6.43143	6.49094	6.55669	6.49913	6.52598	6.58453	6.42418	6.39247	6.30839	6.7139	6.76604	6.61004	6.68232	6.8698	6.66732
1425338_at	Plcb4	phospholipase C, beta 4	6.72266	6.75462	6.58372	6.86031	6.63927	6.82449	6.98379	7.12863	7.02785	6.99136	6.95532	7.00241	7.12009	6.95223	7.0958	7.31898	7.17635	7.51883	7.52762	7.27897	7.07346	7.30049	7.48177	7.42348	7.51866
1416796_at	Nck2	non-catalytic region of tyrosine kinase adaptor protein 2	7.49231	7.21721	7.36764	9.22349	9.07177	9.22911	9.07582	9.20683	9.53841	9.34161	9.47868	9.21078	9.43888	9.43269	8.28408	8.19729	8.50231	8.31648	8.28401	8.36042	8.32861	8.55389	8.59133	8.53672	8.57459
1419208_at	Map3k8	mitogen-activated protein kinase kinase kinase 8	8.17623	7.76475	7.85205	6.70976	6.52235	6.91114	6.99636	7.05931	7.41523	7.00855	7.45364	7.2669	7.05305	6.89747	7.23727	7.36033	7.77786	7.975	7.82906	7.59402	7.55911	8.01532	8.14325	7.74528	7.73322
1447708_x_at	Pde2a	phosphodiesterase 2A, cGMP-stimulated	8.82081	9.08134	9.12857	8.92194	8.8919	8.83143	8.96962	8.96892	8.76631	9.12101	8.84955	9.00186	9.03633	9.2484	8.66341	8.73659	8.45634	8.84384	8.74556	8.87802	8.98289	8.75803	8.74299	8.84161	8.88428
1450480_a_at	Grk6	G protein-coupled receptor kinase 6	7.96693	7.94962	7.85303	7.82286	7.81814	7.80212	7.88814	7.94661	8.35802	8.19551	8.0937	8.17529	8.10834	8.04143	7.38524	7.34191	7.67992	7.59875	7.51353	7.74147	7.74107	7.73811	7.86599	7.59741	7.95614
1449688_at	D10Ertd610e	DNA segment, Chr 10, ERATO Doi 610, expressed	7.5625	7.60106	7.66059	7.31066	7.41547	7.38756	7.57909	7.35715	7.36008	7.52033	7.32495	7.45497	7.70714	7.55608	7.50549	7.43485	7.28835	7.46803	7.51884	7.86031	7.81775	7.52351	7.36807	7.54713	7.70721
1452329_at	Plekhn1	pleckstrin homology domain containing, family N member 1	8.55356	8.64986	8.56062	7.88685	7.90155	7.88898	7.99819	7.86833	7.98842	8.24321	8.03078	8.163	7.94863	8.35616	8.11329	8.07604	7.9494	8.11329	8.01301	8.35979	8.37092	8.14685	8.2127	8.40221	8.1839
1440181_at	Gm1568	predicted gene 1568	3.89096	3.98343	3.79683	3.64082	3.85801	4.09337	3.89638	3.78457	3.82814	3.89638	3.97417	3.60082	4.04003	4.20677	3.89638	3.99471	3.7799	3.92252	4.01798	4.19219	4.02001	3.84538	3.89997	3.94371	4.2845
1419935_s_at			8.23666	8.00227	8.05294	7.38835	7.13967	7.36619	7.28764	7.14622	7.77596	7.67241	7.95838	7.88218	7.57807	7.53636	7.7018	7.73836	7.60193	7.76894	7.91966	7.9831	7.88473	7.96028	8.18517	7.91728	7.87487
1431650_at	Krtap4-6	keratin associated protein 4-6	5.1501	5.39949	5.271	5.14695	5.24395	5.1125	5.29097	5.10783	5.17255	4.99121	5.14181	5.19019	5.27601	5.57786	5.33392	5.26024	5.14844	5.29282	5.06391	5.42483	5.45424	5.41856	4.97317	5.66778	5.31664
1428124_at	Gtf2e1	general transcription factor II E, polypeptide 1 (alpha subunit)	9.83744	9.70453	9.67889	9.31722	9.26544	9.38277	8.88678	9.13107	9.36431	9.24264	9.45325	9.49343	9.58465	9.57707	9.23161	9.28947	9.43186	8.99709	9.10276	9.01263	9.09443	9.39249	9.56306	9.42833	9.64081
1441547_at			4.38963	4.34984	4.27326	4.26949	4.08913	4.27949	4.40053	4.19179	4.36534	4.49923	4.33517	4.40053	4.35073	4.59203	4.63486	4.30497	4.2832	4.54292	4.38361	4.27154	4.49872	4.65868	4.62877	4.47515	4.80582
1423470_at	Ptbp2	polypyrimidine tract binding protein 2	9.496	9.40687	9.26981	9.30633	9.32291	9.27636	9.41645	9.72758	9.65517	9.58258	9.93017	9.65155	9.55235	9.5675	8.93498	9.19467	9.35972	9.367	9.46351	9.27082	9.28103	9.42329	9.62709	9.33339	9.52699
1417342_at	Ppp1r2	protein phosphatase 1, regulatory (inhibitor) subunit 2	7.53258	7.26388	7.38989	7.08498	7.22722	7.01963	7.06473	6.97354	7.09086	7.04825	7.10471	7.22342	7.38815	7.34876	7.0232	7.20724	7.3269	7.06311	6.88654	7.08622	7.25415	7.30385	7.21399	7.39758	7.57799
1430048_at	4933426I21Rik /// 7630402I04Rik	RIKEN cDNA 4933426I21 gene /// RIKEN cDNA 7630402I04 gene	5.16721	5.32621	5.12564	4.76232	4.53836	4.74188	4.78576	4.7149	5.02169	4.99767	4.80641	5.16742	4.86208	5.01493	4.82537	4.99078	5.02729	4.88077	4.84856	5.04754	4.90393	4.99078	5.19446	5.22682	5.16434
1447493_at	Pirt	phosphoinositide-interacting regulator of transient receptor potential channels	4.52436	4.75393	4.78887	4.52436	4.55747	4.55945	4.5875	4.59606	4.49746	4.66318	4.55037	4.6806	4.95932	4.64862	4.60622	4.60821	4.33212	4.62782	4.36166	4.66853	4.63301	4.73069	4.56522	4.84636	4.60924
1437779_at	Foxh1	forkhead box H1	4.14667	3.66214	3.87632	3.85414	3.87267	3.92815	4.00547	3.79205	3.91069	3.94555	3.95758	3.91098	4.1955	4.08668	4.24109	3.78798	3.95867	3.98468	4.70964	4.06134	3.78169	3.85787	3.87995	3.83893	4.5935
1427323_s_at	Wipi1	WD repeat domain, phosphoinositide interacting 1	8.0045	8.20107	8.18335	7.8231	7.88432	7.83183	7.93874	7.55127	7.90734	7.94886	7.9016	8.14559	8.14528	8.05904	8.01517	8.02789	7.881	7.98052	7.97677	8.08707	8.12822	8.1913	8.28935	8.16258	8.19624
1435725_x_at	Gm16519 /// LOC630855 /// Rpl12	predicted gene, 16519 /// 60S ribosomal protein L12-like /// ribosomal protein L12	13.6619	13.7413	13.7242	13.5064	13.4976	13.5538	13.5329	13.5045	13.6106	13.5793	13.6954	13.5812	13.7578	13.7898	13.6134	13.5832	13.6495	13.5223	13.6286	13.6946	13.658	13.7211	13.7107	13.8821	13.8478
1453004_at	Slc22a23	solute carrier family 22, member 23	7.11714	6.9558	7.05906	10.0058	10.1747	9.96996	10.1358	10.1645	10.5327	10.5597	10.6084	10.8674	10.4976	10.1098	6.31721	6.17876	6.19862	6.31517	6.28336	6.5584	6.59111	6.25157	6.48007	6.7206	6.17737
1439288_at	Pnmal1	PNMA-like 1	5.85286	5.72284	5.71446	5.60193	5.61141	5.74137	5.60672	5.70211	5.79589	5.54985	5.75189	5.77628	6.00977	5.79962	5.85639	5.87764	5.85662	5.73217	6.01169	5.75189	5.69837	5.69118	5.73853	5.82589	6.37426
1420559_a_at	Shox2	short stature homeobox 2	7.20897	6.7757	6.68025	4.5728	5.09566	5.07666	4.87423	5.08852	4.61123	4.88682	4.93504	4.51772	5.43033	4.90556	6.90721	6.43627	6.85471	6.60041	6.62402	6.58827	6.65779	6.6383	7.05998	6.77551	7.12115
1435962_at	Gm13654 /// Gm16409 /// LOC639593 /// Rps6	predicted gene 13654 /// ribosomal protein S6 pseudogene /// 40S ribosomal protein S6-like /// ribosomal protein S6	5.37335	5.22013	5.32886	4.87065	5.04459	5.04318	5.33906	5.11269	4.85506	5.11593	5.13243	4.81359	5.30613	5.17139	5.57209	5.39832	5.11743	5.25873	5.18274	5.51562	5.22013	5.15024	5.09061	5.85095	5.4003
1445888_x_at	Parp3	poly (ADP-ribose) polymerase family, member 3	8.94753	8.74117	8.7467	8.05743	8.10124	8.44712	8.36071	8.19972	8.04133	8.33246	8.20959	8.13267	8.59127	8.31625	8.85771	8.83624	8.77809	8.76116	9.04707	9.03375	9.06712	9.10984	9.27965	9.08645	9.078
1432443_at	Fam71e1	family with sequence similarity 71, member E1	5.64961	5.75388	5.68924	5.51202	5.83624	5.56743	5.78192	5.83045	5.85539	5.91001	5.7403	5.85728	5.84561	5.93314	5.69368	5.49823	5.36447	5.75388	5.77649	5.87623	6.02132	5.49427	5.71772	5.89855	5.68159
1431133_at	Arhgap18	Rho GTPase activating protein 18	6.46934	6.39765	6.1702	7.51407	7.46341	7.49123	7.36627	7.43718	7.76061	7.57151	7.76293	7.65903	7.74386	7.73663	6.66995	6.68879	6.58753	6.70466	6.70434	6.83506	6.87188	7.04502	7.0491	6.72345	7.04768
1445459_at	Sstr5	somatostatin receptor 5	5.94434	6.29504	6.27702	5.99429	6.072	6.02478	6.21032	6.04618	6.0018	6.32772	6.13108	6.00784	6.2397	6.32187	6.23099	6.25586	6.13391	6.35442	6.25024	6.55097	6.7769	6.32584	6.0542	6.51909	6.42404
1445646_at			4.75419	4.86423	4.89255	4.67673	4.77157	4.53434	4.78404	4.68134	4.74561	4.73903	4.71325	4.84456	4.92085	4.90119	4.95366	4.73597	4.95859	4.87224	4.84109	5.01308	4.92405	4.97746	4.95839	4.86302	5.32292
1440384_at	Tmcc1	transmembrane and coiled coil domains 1	8.14931	8.17173	8.2443	8.39525	8.38754	8.27556	7.88637	8.2284	8.30448	8.35198	8.41332	8.52307	8.62335	8.58216	8.35171	8.31289	8.40925	8.35085	8.22286	8.34746	8.30451	8.48921	8.59474	8.65066	8.61202
1435881_at	Pcbp2	poly(rC) binding protein 2	9.97284	9.93167	9.97109	9.4847	9.52487	9.45013	9.75286	9.72824	9.94428	9.85043	9.76377	9.63148	9.76377	9.70742	9.45345	9.50316	9.37385	9.79968	9.79465	9.96891	9.92133	10.055	10.0557	9.66282	9.77285
1428768_at	Pan3	PAN3 polyA specific ribonuclease subunit homolog (S. cerevisiae)	8.69486	8.55657	8.43291	8.92715	8.7541	8.68359	8.75977	8.77481	9.22861	9.19168	9.19987	9.12274	8.95441	9.11903	8.77037	8.623	8.95441	8.90341	9.02133	9.03637	8.9746	9.05527	9.24817	9.07129	8.9237
1438655_a_at	Rpl34	ribosomal protein L34	13.7261	13.679	13.7215	13.4736	13.3202	13.4786	13.4462	13.4618	13.5536	13.5197	13.6176	13.4914	13.637	13.7074	13.4934	13.4484	13.5754	13.4279	13.4926	13.5523	13.5308	13.5829	13.663	13.7478	13.7319
1449600_at	Gm3716	predicted gene 3716	4.60717	4.70092	4.86048	4.63452	4.78384	4.79743	4.79533	4.91793	4.96225	4.85717	5.13985	5.09343	4.94624	5.02705	4.78078	4.83972	4.80332	4.89884	4.60647	4.81857	4.86198	4.84884	4.94886	5.25843	4.86198
1424334_at	Tspan17	tetraspanin 17	8.83896	8.72307	8.84748	7.95859	7.86036	7.92825	7.89043	8.19798	8.28576	8.35009	8.38901	8.25074	8.16676	8.16062	8.68581	8.71803	8.90392	8.85603	8.7871	9.0297	9.13945	9.47073	9.35075	9.03605	9.04015
1444994_at	A230038B01Rik	RIKEN cDNA A230038B01 gene	3.89059	4.02941	3.87642	4.03337	4.01537	3.97977	4.03651	4.07331	3.92354	4.06709	3.89373	4.12772	4.30305	4.21148	4.11341	3.63457	3.88908	3.97814	4.03498	4.03337	4.03337	4.02868	4.36843	4.11422	4.1714
1439901_at			8.18452	8.10972	8.07721	7.19805	6.87322	7.06991	6.84992	7.23295	7.5096	6.88719	7.40969	7.44003	7.24114	7.34828	7.33492	7.11097	7.5729	7.55081	7.43991	7.44588	7.1177	7.80034	7.89157	7.50418	7.70468
1450413_at	Pdgfb	platelet derived growth factor, B polypeptide	6.07879	6.21342	6.22505	5.88681	6.00537	5.82048	6.05313	5.75917	5.69623	6.11181	5.81473	5.96094	6.14519	6.15801	6.07259	6.00623	5.78329	6.14245	5.99252	5.88565	6.2848	5.99851	5.81538	6.19232	6.24818
1421454_at	Zfp108	zinc finger protein 108	5.54227	5.29088	5.41373	4.94305	5.16902	5.03233	4.85629	5.04809	5.2199	5.18903	5.08439	5.34533	5.45315	5.13776	5.28045	5.3352	5.29353	5.44767	5.64306	5.5029	5.38259	5.29088	5.74234	5.19131	5.85694
1420953_at	Add1	adducin 1 (alpha)	10.8738	10.9283	10.804	10.8678	10.7865	10.7931	10.8249	10.9326	10.9918	11.0425	11.173	11.071	11.0829	11.0424	10.2766	10.2143	10.2914	10.4251	10.4702	10.4682	10.5149	10.6057	10.6608	10.4359	10.6249
1452251_at	Nbea	neurobeachin	8.87228	8.77572	8.80556	8.16116	8.11762	7.98988	8.0632	8.35783	8.22835	7.98475	8.52118	8.21312	8.34751	8.32532	7.56718	7.32704	7.25534	7.70262	7.69681	7.36359	7.51618	7.74855	8.07643	7.56132	7.61032
1427416_x_at	Dusp7	dual specificity phosphatase 7	7.972	8.06621	7.95765	6.86556	6.71906	6.72893	6.52691	6.29937	6.58006	6.64918	6.72088	6.73121	7.03863	6.99643	7.36987	7.4136	7.58522	7.18749	7.0801	7.30193	7.32716	7.43876	7.53674	7.60209	7.72854
1446850_at			4.44843	4.56297	4.23012	4.30881	4.45874	4.20896	4.69099	4.31982	4.21422	4.49076	4.61228	4.45736	4.57176	4.57144	4.90346	4.82469	5.29353	5.00415	4.84496	4.86189	4.74671	5.01859	5.57321	5.43278	5.08659
1457313_at	Ocrl	oculocerebrorenal syndrome of Lowe	4.58285	4.49188	4.70098	4.24521	4.49818	4.275	3.99676	4.26698	4.43186	4.40818	4.46812	4.4883	4.61951	4.55149	4.45116	4.26942	4.57994	4.41554	4.41986	4.64673	4.60509	4.54368	4.66391	4.91032	4.40607
1438290_x_at	Sftpc	Surfactant associated protein C	3.61958	3.64003	3.55118	3.44346	3.40566	3.61958	3.52431	3.54989	3.53691	3.61958	3.50958	3.58509	3.9128	3.55564	3.67176	3.91385	3.58532	3.63103	4.15945	3.70536	3.93968	3.75445	3.61958	3.76057	4.08541
1417663_a_at	Ndrg3	N-myc downstream regulated gene 3	9.05451	8.99337	8.86181	8.6286	8.43077	8.60144	8.4511	8.51986	8.5344	8.35901	8.69254	8.6235	8.86588	8.72943	8.96743	8.9843	8.73123	8.97276	8.95264	8.97311	8.95344	9.397	9.41247	9.13617	9.09824
1435168_at	Zfp710	zinc finger protein 710	8.14816	8.14992	8.31476	7.7417	7.99732	7.64271	7.60473	7.85917	8.08764	8.05999	8.17589	8.03703	7.98151	8.09274	7.94177	7.88307	8.04629	8.00564	7.83361	8.28945	8.21554	8.30471	8.30673	8.18954	8.2043
1418535_at	Rgl1	ral guanine nucleotide dissociation stimulator,-like 1	6.81703	6.90018	6.57501	7.39526	7.33619	7.19223	7.16248	7.088	7.44902	7.79438	7.76177	7.58349	7.68926	7.41289	6.86535	6.90431	6.70866	7.09416	7.12499	7.05522	6.97368	7.18769	7.29234	7.12343	6.96272
1429002_at	Snw1	SNW domain containing 1	10.4035	10.2787	10.2984	10.0144	9.99363	10.0795	10.0355	10.0674	10.2317	10.0837	10.1918	10.0806	10.2997	10.2448	10.2354	10.3285	10.3632	10.4681	10.5464	10.5193	10.4985	10.6365	10.6727	10.4816	10.5727
1456845_at	Oxa1l	Oxidase assembly 1-like	5.16959	5.52871	5.26733	5.18501	5.16997	5.16243	5.15107	5.16397	5.10705	5.34247	5.07274	5.39829	5.46258	5.36638	5.23845	5.26922	5.47999	5.31878	5.40458	5.22949	5.15666	5.26783	5.61686	5.30999	5.79977
1426781_at	Tyw1	tRNA-yW synthesizing protein 1 homolog (S. cerevisiae)	7.38705	7.20524	7.06542	7.26016	7.26748	7.41231	7.31187	7.39019	7.9813	7.59504	7.6913	8.00264	7.68383	7.42621	7.22284	7.18846	7.28184	7.35169	7.42384	7.53588	7.50327	7.57856	7.71586	7.33705	7.51504
1416154_at	Srp54a /// Srp54b	signal recognition particle 54A /// signal recognition particle 54B	5.40849	5.47895	5.39839	5.35732	5.55032	5.53043	5.53592	5.52937	5.71277	5.43595	5.4998	5.33624	5.74427	5.6978	5.57975	5.39613	5.34619	5.49303	5.24219	5.50539	5.38366	5.54611	5.33968	5.7623	5.54199
1445526_at	AY512915	cDNA sequence AY512915	3.52119	3.46375	3.65604	3.35943	3.64967	3.50416	3.61148	3.63302	3.61148	3.58518	3.44172	3.58107	3.77444	3.71702	3.89513	3.49586	3.38744	3.76464	3.65399	3.69414	3.55721	3.85159	3.45371	3.88606	3.69353
1425688_a_at	Dpys	dihydropyrimidinase	4.50219	4.68794	4.60303	4.59221	4.66741	4.45744	4.4537	4.46211	4.59221	4.55138	4.4852	4.54312	4.78392	4.8422	4.62867	4.44156	4.39949	4.75446	4.68491	4.68647	4.59487	4.53109	4.53662	4.61148	4.78004
1459948_at			4.78809	4.61696	4.39395	4.22221	4.37879	4.3977	4.35226	4.34455	4.44411	4.37716	4.56295	4.5737	4.56295	4.58383	4.57271	4.39008	4.98774	4.58824	4.74486	4.56295	4.42443	4.70267	4.80291	4.90537	4.7802
1415904_at	Lpl	lipoprotein lipase	8.25217	7.78424	7.96459	12.0045	11.943	11.9225	12.0962	11.9326	12.1525	11.9935	11.9802	11.869	12.3317	12.062	6.09411	6.28673	6.1921	6.78995	5.95305	6.35837	6.50847	6.67206	6.45997	6.81298	6.1441
1430568_at	Zc3h13	zinc finger CCCH type containing 13	6.95831	6.89749	6.87132	7.11491	6.8256	6.77671	6.36898	6.42402	7.21659	6.64564	6.99997	7.35151	7.2917	6.99706	6.71611	6.62883	6.4894	6.78507	6.98507	6.66178	6.627	7.01109	7.4104	6.85939	6.87177
1447593_x_at	Gnaq	guanine nucleotide binding protein, alpha q polypeptide	4.66544	4.65239	4.70166	4.82371	4.43262	4.39278	4.53535	4.6524	4.87928	4.66949	4.66949	4.71732	4.69073	4.8855	4.66666	4.6276	4.61755	4.61581	4.54837	4.79735	4.76915	4.69693	4.9521	4.71291	5.10798
1441928_x_at	Ell	elongation factor RNA polymerase II	8.35976	8.66105	8.65988	8.47985	8.58441	8.55509	8.67772	8.49788	8.43095	8.8219	8.48575	8.68035	8.87748	8.67887	8.28278	8.28741	8.18785	8.26733	8.34253	8.54378	8.45626	8.37246	8.31786	8.39709	8.51436
1449474_a_at	Nelf	nasal embryonic LHRH factor	8.08534	8.29076	8.19922	7.99589	8.06303	8.00134	8.11049	7.88711	8.02283	8.25269	8.08015	8.11512	8.30562	8.21038	8.11512	8.0535	7.90848	8.04015	8.07466	8.32698	8.34653	8.20571	8.14834	8.29334	8.32604
1441976_at	5430434G16Rik	RIKEN cDNA 5430434G16 gene	6.14063	6.18343	6.29082	6.0917	5.99105	6.02678	6.13777	6.02841	5.95265	6.1305	6.20195	6.3892	6.16406	6.38468	6.03378	6.1215	6.22991	6.03378	5.88794	6.13777	6.096	5.95357	6.42014	6.32177	6.33396
1426545_at	Tnrc6b	trinucleotide repeat containing 6b	8.99545	8.7739	8.73277	9.00667	8.83754	8.64696	8.89018	8.98543	9.4344	9.32172	9.27418	9.24576	9.21755	8.91813	9.0441	9.05518	8.92345	9.24049	9.42744	9.03414	9.02026	9.06237	9.37258	9.08149	9.35198
1424288_at	Mepce	methylphosphate capping enzyme	9.29854	9.32318	9.28556	9.76133	9.64449	9.66717	9.90696	9.94535	10.0851	9.99162	9.85692	9.86369	9.9916	9.86395	9.4159	9.302	9.33805	9.52692	9.54387	9.5529	9.43382	9.44892	9.59383	9.5115	9.64637
1439233_at			4.12051	3.9882	3.932	3.87574	3.90239	3.8747	3.85863	4.04885	4.19035	4.07775	4.25277	4.27727	3.9957	4.24521	4.04885	3.51849	4.21026	4.05638	3.77292	4.07299	3.87742	4.18125	3.96501	4.21569	4.0351
1445291_at			5.9931	6.05831	6.14829	6.18125	6.14159	6.22734	6.28011	6.15805	6.43143	6.22664	6.34907	6.65225	6.46888	6.36986	6.36323	6.09141	6.09262	6.16908	6.21653	6.37912	6.12806	6.12934	6.24317	6.51202	6.27502
1434583_at	Tmem26	transmembrane protein 26	3.60324	3.38621	3.56953	4.97713	4.9942	4.3487	4.61212	4.95772	4.87583	4.398	5.14621	5.17326	4.8128	5.2052	3.42657	3.47479	3.44901	3.41177	3.5378	3.5378	3.49448	3.46372	3.51448	3.54257	3.76817
1429119_at	Iah1	isoamyl acetate-hydrolyzing esterase 1 homolog (S. cerevisiae)	10.3329	10.1132	10.1923	10.4049	10.3636	10.4543	10.4904	10.5967	10.565	10.4593	10.6477	10.4812	10.6135	10.6726	10.3906	10.3877	10.6002	10.4385	10.48	10.3513	10.4533	10.5929	10.6058	10.6325	10.7095
1454060_a_at	Nras	neuroblastoma ras oncogene	9.87137	9.74503	9.84368	9.68381	9.53246	9.43038	9.57625	9.68984	9.88325	9.86522	9.84766	9.76502	9.81704	9.75159	9.62094	9.69492	9.69134	9.84631	9.94707	9.77715	9.83385	9.95607	10.0592	9.87064	10.019
1429804_at	Slc22a16	solute carrier family 22 (organic cation transporter), member 16	7.52016	7.81273	7.68863	7.63911	7.64551	7.6504	7.76638	7.61614	7.53067	7.87446	7.62723	7.66958	7.89619	7.86382	7.70436	7.59432	7.38383	7.6627	7.46014	8.00463	7.77559	7.89345	7.67662	7.90213	7.66642
1417936_at	Ccl9	chemokine (C-C motif) ligand 9	8.22545	7.98842	7.98411	6.78023	6.95575	6.76107	6.79589	7.14432	7.24825	6.82254	6.86097	7.17202	7.04216	7.09076	8.95231	8.99632	9.19594	9.28524	9.38727	8.8858	8.9638	9.14232	9.3308	9.25767	9.25369
1452718_at	Ubr5	ubiquitin protein ligase E3 component n-recognin 5	11.517	11.3849	11.42	11.1475	11.1752	10.9986	11.0929	11.1484	11.2668	11.3006	11.4462	11.2265	11.3962	11.2861	11.139	11.1566	11.0449	11.3153	11.3411	11.1305	11.1396	11.331	11.3533	11.3102	11.3749
1441696_at			6.11187	6.10851	6.2481	6.02682	5.92822	6.18428	6.21506	6.06882	6.22076	6.32353	6.12627	6.45014	6.21476	6.34548	6.15028	6.11341	6.18872	6.14301	6.12705	6.27798	6.29749	6.27926	6.10089	6.39256	6.34707
1446636_at	Tns3	tensin 3	6.06454	6.17887	6.2554	6.03504	5.95295	6.07856	5.87116	6.07856	5.95145	5.84878	5.83385	6.12066	6.25802	6.25329	5.98438	6.01349	6.17577	5.98894	5.9461	6.07856	6.16492	6.09184	6.09611	6.10519	6.39565
1458507_at	LOC100504556	hypothetical LOC100504556	5.39379	5.48886	5.47423	5.3742	5.36173	5.55227	5.37369	5.53294	5.14983	5.58265	5.44111	5.60193	5.78054	5.54499	5.30201	5.38455	5.64184	5.46331	5.32211	5.92032	5.74338	5.48922	5.65439	5.63726	5.7445
1437271_at	Clcf1	cardiotrophin-like cytokine factor 1	6.95831	6.73184	6.69137	7.24787	7.10563	7.14136	6.99189	7.04126	7.3566	7.30815	7.51012	7.34643	7.49232	7.30263	7.28781	7.32512	7.64862	7.22554	7.29698	7.33908	7.33456	7.58071	7.73985	7.43695	7.81758
1436641_at	AI415730	expressed sequence AI415730	4.52436	4.67429	4.68214	5.15564	4.8601	4.88116	4.85464	4.86372	4.92416	5.10344	5.40885	5.25256	5.0255	5.3705	4.6448	4.65586	4.93356	4.76784	4.71345	4.7229	4.68147	4.81211	5.09074	4.92534	5.05615
1458193_at	Pmp2	peripheral myelin protein 2	6.46192	6.00663	5.86876	5.74854	5.6759	5.60379	5.66269	5.5164	5.88614	5.65925	5.77331	5.5475	6.06609	5.75059	5.78928	5.65021	5.85139	5.79269	5.80118	5.84126	5.8588	5.78886	5.77943	5.81389	6.09053
1421067_a_at	Phf2	PHD finger protein 2	6.83281	6.91417	6.6852	6.87363	6.99357	6.9735	6.95378	6.89332	7.02315	7.18145	6.9789	6.9129	7.2942	7.06404	6.59259	6.82977	6.55223	6.6907	6.82691	6.9867	6.91417	6.70658	7.02982	6.90554	6.96324
1435387_at	Slc2a13	solute carrier family 2 (facilitated glucose transporter), member 13	4.20318	4.32497	4.28841	4.17889	4.34333	4.11293	4.29381	4.17235	4.17707	4.39301	4.33783	4.18052	4.4623	4.42556	4.34518	4.33461	4.28651	4.33965	4.20632	4.35404	4.42443	4.50405	4.66864	4.71088	4.3672
1422871_at	Kcnj12	potassium inwardly-rectifying channel, subfamily J, member 12	4.85155	4.75097	4.76082	4.54068	4.61146	4.79917	4.69028	4.74663	4.74663	4.8811	4.65804	4.47724	4.93449	4.82928	4.71241	4.70328	4.49599	4.6924	4.60616	4.84729	4.8747	4.76706	4.74572	4.75637	4.9228
1417836_at	Gpx7	glutathione peroxidase 7	5.39332	5.52317	5.39984	7.95734	8.07231	8.00091	8.09545	8.0982	8.40413	8.20552	8.35285	8.38295	8.20821	8.27292	5.43114	5.11916	5.41146	5.10405	5.56341	5.20659	5.72509	5.56826	5.15426	5.65316	5.36485
1430077_at	Srsf11	serine/arginine-rich splicing factor 11	4.72989	4.74793	4.63308	4.57521	4.47649	4.75209	4.50438	4.69579	4.68246	4.76044	4.91896	5.37493	4.68293	4.98033	4.94909	5.09398	5.94883	5.03423	5.13686	4.73136	4.70332	5.17797	5.50649	5.44352	5.60449
1458333_x_at	Utf1	undifferentiated embryonic cell transcription factor 1	7.22449	7.45213	7.46222	7.14446	7.16685	7.19686	7.26591	7.15128	7.06117	7.32278	7.29556	7.25945	7.22624	7.57207	7.29787	7.15261	7.15172	7.11242	7.12807	7.5387	7.42487	7.18382	7.2481	7.4403	7.35501
1433995_s_at	Ccdc50	coiled-coil domain containing 50	10.683	10.5751	10.5208	10.7728	10.7947	10.7406	10.9679	10.959	11.0438	10.957	11.0984	10.8015	11.0737	10.9244	10.5598	10.6342	10.5664	10.7783	10.8115	10.8262	10.896	10.8828	10.9528	10.8243	10.8547
1460201_a_at	Rpl24	ribosomal protein L24	13.7232	13.7228	13.7458	13.6966	13.6912	13.7537	13.738	13.7448	13.8306	13.7731	13.8501	13.7837	13.9373	13.9497	13.5617	13.5825	13.6166	13.5383	13.5921	13.6154	13.5499	13.6801	13.7207	13.7733	13.7938
1428172_at	Prpf39	PRP39 pre-mRNA processing factor 39 homolog (yeast)	7.91536	8.0086	7.76927	8.2191	7.86655	8.04764	7.67292	8.09609	8.05098	7.76563	8.35924	8.34964	8.19112	8.35665	6.87808	6.92084	7.40651	6.8698	7.20148	6.74447	6.60576	7.12441	7.46168	7.1505	7.42651
1434999_at	Suv420h1	suppressor of variegation 4-20 homolog 1 (Drosophila)	8.3601	8.23392	8.20321	8.09758	8.2104	8.11365	8.08677	8.16348	8.07509	8.03137	8.39793	8.26939	8.34322	8.39674	7.78108	7.77307	7.8406	7.97407	7.92362	7.88365	7.81886	7.96488	8.09449	8.06146	8.01911
1459827_x_at	Hps1	Hermansky-Pudlak syndrome 1 homolog (human)	8.27228	8.50381	8.34374	8.43081	8.25623	8.41231	8.66361	8.43429	8.37068	8.62904	8.71476	8.59867	8.4601	8.73086	8.82064	8.61173	8.64217	9.13636	8.97944	9.19402	9.09558	8.87114	8.88409	9.2076	8.61454
1427142_s_at	Kdm5b	lysine (K)-specific demethylase 5B	7.47529	7.25809	7.15572	7.43545	7.30043	7.38262	7.57122	7.47112	7.43977	7.63135	7.71425	7.627	7.65273	7.55039	6.7642	6.57346	6.61691	6.87297	6.76358	6.85492	6.78761	6.92407	6.93431	6.81088	6.91561
1445558_at	5930430L01Rik	RIKEN cDNA 5930430L01 gene	6.73184	6.80625	6.76556	6.44282	6.47167	6.61487	6.74083	6.53005	6.45506	6.69112	6.6455	6.44022	6.66924	6.80764	6.75404	6.89906	6.72824	6.84659	6.78232	6.89571	7.09663	6.94247	7.3455	7.14385	6.95089
1445557_at	0610040B10Rik	RIKEN cDNA 0610040B10 gene	5.2554	4.97147	5.12072	5.06136	5.0377	5.04014	5.11786	5.11477	5.1539	4.89753	5.20742	5.19427	5.40362	5.14584	4.98716	5.01035	4.96765	5.09752	5.42468	5.32735	5.12072	5.1127	5.29353	5.13543	5.20987
1443068_at	D130084N16Rik	RIKEN cDNA D130084N16 gene	4.51274	4.61286	4.36166	4.35651	4.41318	4.57316	4.4517	4.43388	4.91502	4.73487	5.01974	4.69698	4.50011	4.85158	4.60622	4.49505	4.93598	4.64189	4.61286	4.69718	4.61405	4.597	4.81874	4.91611	4.98514
1445815_at	Fzd8	frizzled homolog 8 (Drosophila)	4.20353	4.04888	4.25705	4.31082	4.34196	4.19842	4.14889	4.20452	4.05881	4.22374	4.35291	4.38466	4.50086	4.52035	4.23533	4.46341	4.07606	4.3826	4.09358	4.38183	4.33478	4.24085	4.19504	4.74422	4.19391
1423583_at	Fem1a	feminization 1 homolog a (C. elegans)	7.72092	7.4514	7.46519	7.40295	7.39926	7.54654	7.02773	7.03377	7.31392	7.24403	7.5509	7.31065	7.78909	7.56291	7.60767	7.61072	7.78434	7.44827	7.42626	7.55294	7.64497	7.74297	7.80663	7.74263	7.95788
1417903_at	Dfna5	deafness, autosomal dominant 5 (human)	6.54341	6.36111	6.17372	6.25395	6.32181	6.44894	6.49436	6.53974	6.93868	6.69876	6.69856	6.9257	6.57425	6.56133	5.39208	5.66865	5.53068	5.63266	5.69732	6.18521	5.86637	6.03682	6.04615	5.74371	5.79291
1444856_at			4.70906	4.44841	4.52886	4.56698	4.63884	4.60816	4.55566	4.5109	4.80786	4.77154	4.78126	5.02931	4.8685	4.79322	4.28692	4.45237	4.67555	4.51326	4.43983	4.59776	4.67276	4.60975	4.70894	4.67117	4.63936
1439003_s_at	1700008F21Rik /// Zfp821	RIKEN cDNA 1700008F21 gene /// zinc finger protein 821	4.32722	4.41532	4.38442	4.20778	4.35708	4.39467	4.42821	4.39734	4.48263	4.44653	4.39467	4.53113	4.63133	4.46071	4.25422	4.25831	4.34759	4.66084	4.39467	4.42449	4.50237	4.31816	4.33188	4.60838	4.48043
1424532_at	Ylpm1	YLP motif containing 1	8.87378	8.77554	8.77729	8.71279	8.61502	8.54841	8.61515	8.61392	8.61747	8.70866	9.05348	8.84078	8.91329	8.78935	8.28408	8.38375	8.34031	8.51741	8.36319	8.32163	8.32748	8.52838	8.5045	8.55593	8.63073
1424386_at	Reep2	receptor accessory protein 2	5.61278	5.47221	5.48239	5.2554	5.35352	5.16243	5.26509	5.12341	5.3569	5.35917	5.24785	5.37666	5.66071	5.30411	5.3634	5.36487	5.38801	5.3569	5.43304	5.41961	5.43496	5.3569	5.63002	5.3569	5.81868
1420718_at	Odz2	odd Oz/ten-m homolog 2 (Drosophila)	5.15757	5.41478	5.42848	5.17154	5.27988	5.35879	5.21771	5.18907	5.09819	5.3217	5.21037	5.35925	5.56158	5.42892	5.47749	5.52601	5.46565	5.35847	5.79126	5.59721	5.58597	5.16596	5.57039	5.51604	6.00327
1420921_at	Cd151	CD151 antigen	5.62708	5.52656	5.70701	5.6314	5.6314	5.52985	5.6314	5.6314	5.73495	5.52819	5.57394	5.85023	5.98053	5.66366	5.53157	5.58564	5.53099	5.62119	5.6378	5.78539	5.81452	5.36548	5.94816	5.7623	5.76624
1455072_at	Cep350	centrosomal protein 350	8.54194	8.26779	8.22551	8.57941	8.39888	8.31939	8.21933	8.35686	8.59993	8.48376	8.7281	8.5946	8.71476	8.59937	8.75644	8.77113	8.68448	8.62669	8.84737	8.70513	8.55962	8.77114	8.98082	8.89164	9.01916
1451286_s_at	Fus	fusion, derived from t(12;16) malignant liposarcoma (human)	11.0967	11.2091	11.2118	11.0774	10.9217	10.8977	11.1482	11.0614	11.2138	11.144	11.386	11.2569	11.1486	11.2309	10.8188	10.7569	10.7858	11.1362	11.1666	11.0678	10.8877	11.0505	11.1502	10.9639	10.9817
1456267_at	2310045N01Rik	RIKEN cDNA 2310045N01 gene	6.41542	6.53773	6.0934	6.50788	6.41009	6.35131	6.38243	6.44934	6.64665	6.67803	6.78369	6.9298	6.58362	6.71079	6.85514	6.60244	6.57981	6.75804	6.61638	6.92308	6.71196	7.148	7.40385	6.9736	6.80776
1447668_x_at	Efemp2	epidermal growth factor-containing fibulin-like extracellular matrix protein 2	8.48796	8.752	8.83578	8.60467	8.48627	8.54425	8.63446	8.48478	8.44963	8.69006	8.5285	8.57792	8.62504	8.91254	8.69006	8.77744	8.67805	8.64278	8.632	8.94176	8.88943	8.80924	8.83735	8.86301	8.99542
1424768_at	Cald1	caldesmon 1	12.2311	12.3833	12.3197	12.5128	12.3462	12.3094	12.2737	12.3477	12.443	12.4832	12.6151	12.5107	12.5401	12.6861	12.1233	11.9786	11.9485	12.1105	12.1729	12.0387	12.0488	12.1506	12.1858	12.2838	12.2073
1455842_x_at	Usp15	ubiquitin specific peptidase 15	4.35561	4.57526	4.36866	4.61799	4.12638	4.31239	4.07269	4.16802	4.36866	4.34568	4.6873	4.27349	4.59221	4.55949	4.23158	4.38979	4.35233	4.31521	4.07841	4.20645	4.25418	4.5173	4.37922	4.64607	4.4751
1439907_at			5.94281	5.62089	5.70745	5.17663	5.03324	4.92219	4.82842	4.82189	4.92028	4.74585	5.11861	5.02098	5.25504	5.27975	5.34465	5.2351	5.13333	5.56265	5.29353	5.46173	5.36288	5.52972	5.62105	5.47062	5.4111
1460005_at	Bod1l	biorientation of chromosomes in cell division 1-like	7.31449	7.05291	6.94163	7.00533	6.77721	6.84938	6.74716	6.75274	7.34616	6.90491	7.42857	7.28746	7.1448	7.05554	6.67844	6.61047	6.84595	6.92464	6.96905	6.94178	6.95188	6.95188	7.13213	6.88324	7.05478
1460055_at			5.32405	5.07019	4.99146	5.16915	4.85704	5.05454	5.11009	5.01311	5.30218	5.1235	5.1235	4.91516	5.45679	5.04259	5.10873	5.25259	5.08303	5.22478	5.12127	4.9858	5.12127	5.26272	5.14517	5.19454	5.5381
1416532_at	Trrap	transformation/transcription domain-associated protein	9.31486	9.10151	9.14939	9.54236	9.47408	9.33211	9.35784	9.40283	9.9237	9.76384	9.86665	9.70728	9.80878	9.53576	9.28997	9.25984	9.08808	9.43345	9.56038	9.35282	9.33432	9.36219	9.54191	9.31902	9.50605
1421154_at	Hcn2	hyperpolarization-activated, cyclic nucleotide-gated K+ 2	5.85782	6.19429	6.18992	6.13826	6.07824	6.1104	6.14326	5.99905	5.96384	6.38224	6.07971	6.24586	6.24497	6.41764	6.30833	6.06574	6.00556	6.13477	6.19434	6.38019	6.22598	6.24866	6.30449	6.34518	6.27001
1423442_a_at	Fbxw2	F-box and WD-40 domain protein 2	8.75018	8.63414	8.66119	8.45596	8.48281	8.58107	8.6335	8.66986	8.87841	8.72979	8.749	8.67613	8.74026	8.71656	9.03905	9.07505	8.97118	9.12633	9.17461	9.20491	9.07552	9.28568	9.36697	9.19253	9.25032
1435347_at	Stau1	staufen (RNA binding protein) homolog 1 (Drosophila)	7.27685	7.07323	7.11313	7.43456	7.57343	7.63513	7.43343	7.69376	7.94339	7.69282	7.78218	7.94557	7.77602	7.76228	7.2757	7.38607	7.28989	7.36427	7.41005	7.33898	7.40729	7.51514	7.43849	7.41497	7.64799
1451561_at	Prr12	proline rich 12	8.31962	8.2418	8.21968	7.7319	7.74726	7.79986	7.5106	7.53387	7.83374	7.72138	7.81168	7.9774	8.07315	7.88882	7.9701	8.0326	8.01655	7.88999	7.86786	8.18141	8.09385	8.13199	8.22243	8.14886	8.33966
1442414_at	Rnf103	Ring finger protein 103	4.00354	3.88539	4.05276	3.7445	3.93644	3.83673	3.86237	3.84328	3.70753	4.10192	4.01277	3.98742	4.2084	3.91242	3.80857	3.77696	3.79838	3.92836	3.94578	4.0381	3.85977	3.90904	4.11489	3.92836	4.03797
1417460_at	Ifitm2	interferon induced transmembrane protein 2	13.0991	13.0841	13.0841	12.4697	12.3999	12.4297	12.5012	12.4256	12.501	12.5581	12.7098	12.7501	12.6618	12.6463	13.3072	13.2627	13.2097	13.1839	13.2488	13.3493	13.3642	13.3782	13.4644	13.4542	13.4281
1417988_at	Resp18	regulated endocrine-specific protein 18	4.41834	4.7353	4.82983	4.32355	4.51327	4.45037	4.92259	4.15233	4.61369	4.71319	4.42443	4.2433	4.67876	4.62121	4.60087	4.51978	4.32445	4.56908	4.36598	4.95816	4.71153	4.65395	4.33328	4.82614	4.52932
1452278_a_at	Hace1	HECT domain and ankyrin repeat containing, E3 ubiquitin protein ligase 1	7.41749	7.05695	7.10091	6.78243	6.62856	6.70747	6.734	6.933	7.18994	7.06516	7.57699	7.1534	6.85133	7.00236	6.82934	6.70194	7.05386	7.01921	7.01434	6.78653	6.89584	7.08943	7.06586	7.10175	7.03383
1454910_at	Rad54l2	RAD54 like 2 (S. cerevisiae)	7.4364	7.52736	7.63382	7.11192	6.98981	6.96233	6.83382	7.09868	7.22208	7.22752	7.24503	7.2942	7.23161	7.25206	7.3839	7.39653	7.33726	7.35623	7.33151	7.52819	7.5304	7.46758	7.60389	7.56367	7.58594
1439929_at			5.73159	5.79529	5.70528	5.5616	5.79517	5.78659	5.71584	5.64547	5.73528	5.66896	5.84249	5.74586	5.91888	5.95072	5.79282	5.74793	5.57668	5.78303	5.69289	5.92409	5.91332	5.78303	5.79758	5.96298	5.87008
1416365_at	Hsp90ab1	heat shock protein 90 alpha (cytosolic), class B member 1	13.6109	13.5813	13.5417	13.2756	13.2353	13.2488	13.2433	13.2474	13.4298	13.3585	13.4726	13.4737	13.5046	13.4425	13.1944	13.1299	13.0695	13.158	13.1415	13.2581	13.2749	13.4594	13.4387	13.3351	13.3048
1419135_at	Ltb	lymphotoxin B	4.19769	4.21889	4.21726	4.21821	4.16236	4.18724	4.2369	4.35155	4.23745	4.40703	4.36598	4.29286	4.28647	4.53199	4.29778	4.20445	4.14948	4.27947	4.69378	4.24095	4.54282	4.04577	4.61127	4.40032	4.44493
1416715_at	Gjb3	gap junction protein, beta 3	5.86658	5.80337	5.95542	8.10891	7.85271	7.8086	7.8326	7.74831	8.26507	8.0923	7.90773	8.13679	8.05973	8.22686	5.84675	5.97983	5.73294	5.83174	5.87085	6.03394	6.13531	5.85068	5.91369	6.19636	5.9362
1459722_at	Zswim6	Zinc finger, SWIM domain containing 6	4.5874	4.45554	4.59991	4.51603	4.63884	4.38385	4.54144	4.56583	4.55731	4.49825	4.60353	4.4945	4.80504	4.65984	4.46315	4.50912	4.61348	4.5212	4.45812	4.61045	4.65984	4.56583	4.4232	4.83217	4.64736
1418603_at	Avpr1a	arginine vasopressin receptor 1A	5.13098	5.24947	5.13616	5.23213	5.44083	5.4931	5.6223	5.84757	5.57483	5.64342	5.6591	5.54641	5.74936	5.46694	4.42748	4.37888	4.47958	4.6129	4.56133	4.97297	4.7366	4.72771	4.6443	4.66619	4.67294
1437405_a_at	Igfbp4	insulin-like growth factor binding protein 4	12.6738	12.6773	12.6522	13.5005	13.4154	13.32	13.3662	13.4036	13.5332	13.649	13.7915	13.6459	13.6211	13.6413	13.3945	13.3342	13.2888	13.3642	13.3663	13.3787	13.3706	13.4465	13.4106	13.5832	13.4849
1423942_a_at	Camk2g	calcium/calmodulin-dependent protein kinase II gamma	9.2049	9.19227	9.2403	9.52155	9.36338	9.51632	9.57959	9.53549	9.85003	9.65852	9.59158	9.49642	9.7688	9.60288	8.73767	8.77746	8.74099	8.86749	8.8348	9.02041	9.08787	9.07162	9.05981	9.00293	8.99044
1438689_at	Zfp784	zinc finger protein 784	5.83281	5.94667	5.95542	5.56859	5.76023	5.67077	5.96205	5.83342	6.0018	6.1143	5.98069	6.16007	5.95542	5.81495	5.7132	5.78095	5.67925	6.09014	6.06552	6.21878	6.33245	6.50135	6.62226	5.94817	5.92189
1437335_x_at	Poldip3	polymerase (DNA-directed), delta interacting protein 3	11.1123	10.8667	10.9438	10.9498	11.0518	10.9652	11.0051	11.1173	11.2998	11.187	11.4512	11.1374	11.2082	11.2068	11.0236	11.0589	11.1653	11.2034	11.1835	11.1919	11.2763	11.3557	11.3915	11.3095	11.3114
1441024_at	Stim2	stromal interaction molecule 2	5.33648	5.309	5.17082	4.92375	5.21979	5.01638	4.96288	4.87809	5.22625	5.11145	5.49577	5.06197	5.42576	5.11695	5.10641	5.36119	5.23644	4.93028	5.19168	5.06498	5.04782	5.26808	5.43047	5.44752	5.41308
1415876_a_at	Rps26	ribosomal protein S26	14.0444	14.0343	14.0363	13.7982	13.8012	13.7689	13.761	13.821	13.8938	13.8684	13.9741	13.8672	14.013	14.0018	13.788	13.7345	13.8197	13.8156	13.8268	13.8277	13.8487	13.9196	13.9357	13.9994	13.9837
1447977_x_at	Gm14430 /// Gm14434	predicted gene 14430 /// predicted gene 14434	7.73521	7.49819	7.67991	7.41396	7.10617	7.07761	6.97089	7.21838	7.42597	7.36573	7.49662	7.61152	7.44422	7.38988	8.35713	8.47771	8.71921	8.37056	8.67141	8.05659	7.88196	8.35399	8.67743	8.6516	8.82983
1434774_at	Rhbdf2	rhomboid 5 homolog 2 (Drosophila)	8.93363	8.86701	8.76443	8.42171	8.47019	8.46303	8.6403	8.54656	8.41951	8.61134	8.51579	8.52006	8.67743	8.66129	7.79438	7.73395	7.4056	7.64064	7.43991	7.95045	7.89897	7.85171	7.62464	7.89527	7.8442
1417625_s_at	Cxcr7	chemokine (C-X-C motif) receptor 7	7.61067	7.54293	7.69165	10.4014	10.2504	10.4094	10.5807	10.713	10.0892	9.87741	10.4869	10.4299	10.3358	10.8069	7.72809	7.89906	8.6405	7.91303	7.95244	7.93492	7.79757	8.37637	8.66149	8.26988	8.34356
1438281_x_at	1700023L04Rik	RIKEN cDNA 1700023L04 gene	4.65221	4.77227	4.90504	4.4698	4.57805	4.50421	4.56396	4.53908	4.34582	4.60443	4.49401	4.76734	4.67219	4.79677	4.63214	4.42046	4.38311	4.4403	4.74217	4.92741	4.73757	4.59359	4.66768	4.72639	4.74218
1429181_at	1700009P17Rik	RIKEN cDNA 1700009P17 gene	7.86402	8.23841	8.09611	8.07215	7.89701	7.92679	8.07207	7.94561	7.79412	8.1052	8.12184	8.16593	8.10739	8.25723	7.83041	7.96363	7.80705	7.8529	7.80236	7.90684	8.06926	8.1044	7.99912	8.05128	8.06699
1422282_at	Tacr1	tachykinin receptor 1	5.51461	5.75154	5.71785	5.5444	5.66541	5.57111	5.65251	5.41378	5.30314	5.74873	5.51423	5.58062	5.82474	5.79653	5.62909	5.45116	5.65918	5.66032	5.65918	5.89199	5.97787	5.65918	5.59857	5.80932	5.80413
1452491_at	Gm11767	Predicted gene 11767	5.61176	5.48886	5.59561	5.18493	5.40615	5.22424	5.40615	5.10779	5.22269	5.40838	5.46565	5.30931	5.48456	5.49255	5.47705	5.28325	5.40139	5.21067	5.38651	5.36171	5.69659	5.51136	5.44082	5.65261	5.49255
1450458_at	Ncoa2	nuclear receptor coactivator 2	6.19128	6.26687	6.21431	6.17199	6.18141	6.16467	5.93144	6.06147	6.42434	6.24989	6.40561	6.10406	6.62707	6.15128	6.07409	5.94938	5.84569	6.18046	6.17833	6.02597	6.22848	6.38385	6.24515	6.07515	6.24316
1430529_at	Csnk1a1	casein kinase 1, alpha 1	6.39184	6.37284	6.64769	6.05482	6.23742	6.31814	6.26383	6.25222	6.44984	6.54341	6.43627	6.37793	6.26492	6.57482	6.12936	6.37857	6.84293	6.36815	6.48426	6.4481	6.3529	6.44775	6.61822	6.53085	6.86109
1427690_a_at	Tpte	transmembrane phosphatase with tensin homology	6.81241	6.75629	6.82574	6.509	6.73825	6.54954	6.76496	6.70012	6.63787	6.75639	6.68656	6.7403	6.63954	6.9904	6.84416	6.79134	6.81241	6.55085	6.80026	6.94539	7.01666	6.9088	6.85686	7.12137	6.89016
1429009_at	Snrnp70	small nuclear ribonucleoprotein 70 (U1)	7.49341	7.44361	7.41379	7.26675	7.22722	7.36778	7.24277	7.1957	7.36762	7.2926	7.31745	7.51488	7.57005	7.43524	7.69959	7.6269	7.98956	7.78021	8.01716	7.89688	7.85122	7.98056	8.1926	7.86341	8.09212
1440856_at	Mapk8	mitogen-activated protein kinase 8	6.83228	6.66768	6.75079	7.17332	7.24638	7.15777	7.05319	7.16667	7.30301	7.10629	7.49113	7.56014	7.37591	7.43861	6.38386	6.57453	6.86169	6.65189	6.38675	6.66185	6.42365	6.85009	6.65896	6.96248	6.75791
1421626_at	Tmc1	transmembrane channel-like gene family 1	5.60385	6.12238	5.89361	5.62346	5.76724	5.64877	5.88325	5.77463	5.67602	5.74541	5.7403	5.68544	5.96792	5.82118	5.78118	5.84821	5.87075	5.86566	5.92551	5.97123	6.0586	5.78722	5.99301	6.11946	5.96945
1446194_at	Nr2c1	nuclear receptor subfamily 2, group C, member 1	5.00956	4.97792	4.85911	4.60975	4.62477	4.98171	4.66494	4.7573	4.74571	5.07482	4.78078	4.7478	4.88231	5.02443	4.71935	5.38166	4.85308	5.32365	4.94915	5.36269	5.2719	5.28544	5.22683	5.39076	4.99078
1417220_at	Fah	fumarylacetoacetate hydrolase	9.10955	8.979	8.90387	9.12991	9.07059	9.11901	9.26257	9.33755	9.48761	9.29234	9.4599	9.49799	9.39532	9.24644	8.3142	8.40121	8.27325	8.55991	8.55315	8.59797	8.72879	8.73231	8.82035	8.50944	8.62543
1418200_at	Zbtb48	zinc finger and BTB domain containing 48	7.31546	7.16391	7.23628	7.08005	7.08905	7.13879	6.88094	6.93799	7.02382	7.13274	7.03489	7.18104	7.24332	7.39068	7.00198	7.15543	6.94801	6.96518	6.90973	7.16478	7.26235	7.04799	7.05851	7.14553	7.28396
1447569_at	1700081L11Rik	RIKEN cDNA 1700081L11 gene	6.22915	6.28405	6.12872	6.2649	5.98916	6.03891	6.2235	6.18217	6.00274	6.4163	6.26415	6.28096	6.30974	6.31395	6.1937	6.27316	5.97925	6.32924	6.04066	6.21233	6.13943	6.2235	6.25606	6.35344	6.35503
1452221_a_at	Cxxc1	CXXC finger 1 (PHD domain)	10.1606	10.0063	9.9667	9.6063	9.55488	9.69648	9.48035	9.42456	9.69648	9.63346	9.66877	9.64245	9.91155	9.75453	9.50038	9.6042	9.57135	9.55612	9.55992	9.7858	9.81799	9.94047	9.97186	9.74408	9.73702
1436308_at	Zfp292	zinc finger protein 292	8.76047	8.49901	8.53175	8.39563	8.41705	8.31156	8.58506	8.70521	8.75976	8.76832	8.9586	8.62433	8.74467	8.43172	8.61832	8.74368	8.70877	9.0403	9.11748	8.73831	8.66998	9.0018	8.9165	8.9458	8.79425
1442050_at	Zfp608	zinc finger protein 608	7.66944	7.83342	7.77258	7.02775	6.83847	6.79405	7.26406	7.21445	7.22936	7.09725	7.23204	7.19204	7.05629	7.14411	7.11247	7.08187	7.07094	7.32836	7.3963	7.35724	7.45099	7.37682	7.39237	7.43299	7.2106
1451610_at	Cxcl17	chemokine (C-X-C motif) ligand 17	7.77248	8.10905	7.78352	7.59661	7.63271	7.76791	7.80195	7.73038	7.57699	7.84805	7.81239	7.51509	7.80566	7.95265	7.80241	7.71904	7.72788	7.71447	7.3719	8.00673	7.95353	7.86563	7.56053	8.11458	7.7427
1439187_at	Vps13d	vacuolar protein sorting 13 D (yeast)	8.40788	8.39848	8.34843	8.17284	8.17457	8.02765	8.2515	8.22369	8.27514	8.4537	8.54291	8.28204	8.34358	8.33324	8.22369	8.14633	8.1728	8.22674	8.18461	8.26657	8.44987	8.27093	8.39388	8.44722	8.30832
1442537_at			6.35992	6.13078	6.37673	6.69424	6.69266	6.65079	6.68	6.54236	6.83136	6.65415	6.76489	6.65398	6.9001	6.88502	6.39093	6.65438	6.57462	6.71852	6.58878	6.9562	6.92213	6.86881	6.92848	6.91152	6.64355
1426771_at	Tug1	taurine upregulated gene 1	7.08447	6.93848	7.01048	7.7296	7.65976	7.58231	7.43242	7.64972	7.75835	7.40242	8.07147	7.9871	7.93969	7.80123	7.75752	7.67297	8.0497	7.70902	7.91649	7.52262	7.40258	8.02814	8.11899	8.02271	7.9887
1422934_x_at	Defa-rs7	defensin, alpha, related sequence 7	7.12289	7.21361	7.38693	6.90588	6.8847	6.81804	6.84797	6.95302	6.65009	6.96489	6.84705	6.9946	6.97842	7.18591	7.08435	7.19041	6.98177	7.17055	7.26561	7.39275	7.26355	7.32002	7.05859	7.32242	7.24776
1455139_at	Smarcal1	SWI/SNF related matrix associated, actin dependent regulator of chromatin, subfamily a-like 1	7.31126	7.09702	7.25722	7.18391	7.1892	7.27398	7.18462	7.27078	7.13469	7.1118	7.14415	7.55757	7.453	7.40253	7.49472	7.42523	7.46188	7.44835	7.29417	7.26925	7.38349	7.42918	7.43888	7.60588	7.69946
1415878_at	Rrm1	ribonucleotide reductase M1	10.886	10.9349	10.9321	11.2403	11.2322	11.297	11.3042	11.3341	11.5139	11.4136	11.5537	11.494	11.5336	11.4031	10.1447	10.1913	10.1129	10.1183	10.1259	10.0229	9.92629	10.1227	10.144	10.2461	10.462
1447250_a_at	Ccdc141	coiled-coil domain containing 141	5.14107	5.06646	5.08798	4.57476	4.68063	5.00173	4.89704	4.83765	4.82308	4.82193	4.84554	4.71499	4.94616	4.98188	5.12072	5.10206	5.18651	5.15159	5.09337	5.34403	5.28878	4.97056	5.22493	5.29297	5.41197
1448127_at	Rrm1	ribonucleotide reductase M1	11.0236	10.9108	10.8945	11.212	11.2591	11.275	11.2924	11.2374	11.4076	11.3161	11.4456	11.386	11.5107	11.4087	10.1171	10.163	10.0821	10.1235	10.074	9.98412	9.90099	10.1381	10.1329	10.1634	10.4983
1417325_at	Btrc	beta-transducin repeat containing protein	6.00537	6.0867	5.93066	6.34455	6.19713	6.34864	6.49561	6.4715	6.36842	6.52974	6.36962	6.27012	6.46513	6.55005	5.84062	6.18646	5.95988	6.1501	5.92324	6.29304	6.03017	6.26926	6.17615	6.36431	6.02947
1421686_at	Npvf	neuropeptide VF precursor	6.59904	6.6316	6.39123	6.28162	6.11473	6.10804	6.37999	6.24394	6.01658	6.39357	6.23076	6.27296	6.35536	6.40035	6.24741	6.36569	6.06077	6.26836	6.31612	6.51916	6.14049	6.50239	6.32569	6.56602	6.33323
1455623_at	Mfsd4	major facilitator superfamily domain containing 4	6.41246	6.38779	6.3695	5.98487	6.03403	5.7853	6.10496	6.08167	5.85608	6.00198	6.12627	5.98699	6.09325	6.19489	6.2672	6.01498	6.08613	5.92833	6.0325	5.8689	6.30645	6.2775	6.29575	6.31752	6.28708
1460284_at	Letm1	leucine zipper-EF-hand containing transmembrane protein 1	6.08958	5.90664	6.19989	5.99305	5.94891	6.14381	6.23249	6.02823	5.96432	6.0222	6.14953	6.17715	6.11637	6.35885	6.28477	6.06574	6.34298	6.18125	6.31764	6.37653	6.41446	6.32205	6.18125	6.5529	6.39682
1447826_x_at	Iffo1	intermediate filament family orphan 1	7.36091	7.39694	7.50235	7.45065	7.38745	7.56464	7.4307	7.40196	7.46032	7.57318	7.54777	7.32318	7.73848	7.61446	7.44339	7.6634	7.36193	7.43396	7.51851	7.72984	7.62475	7.54672	7.43624	7.6164	7.76091
1443405_at			4.53306	4.41681	4.25347	4.09638	4.38106	4.3595	4.29995	4.17235	4.33693	4.11048	4.29826	4.18531	4.50639	4.4688	4.43308	4.46222	4.26946	4.50654	4.74747	4.70392	4.52177	4.69765	4.56873	4.46083	4.70677
1418578_at	Dgka	diacylglycerol kinase, alpha	8.0759	8.03559	7.95117	7.8457	7.72652	7.73862	7.79583	7.67493	7.97281	7.92096	7.91357	7.95672	7.94314	8.01368	8.06713	8.17556	7.88941	8.11801	8.11307	8.3551	8.42507	8.43713	8.45168	8.21989	8.35948
1449243_a_at	Rps19	ribosomal protein S19	13.3211	13.3442	13.3391	13.0005	12.9839	13.12	13.0833	12.9986	13.1149	13.0704	13.1444	13.0774	13.2217	13.2636	13.3545	13.3537	13.4988	13.402	13.346	13.4661	13.4165	13.5511	13.511	13.6376	13.5554
1419193_a_at	Gmfg	glia maturation factor, gamma	5.79937	5.74133	5.77283	5.76665	5.81461	5.6908	5.93104	5.64825	5.73094	5.96765	5.96835	5.94789	6.05935	5.87085	5.70719	5.81461	5.56268	5.65918	5.88915	5.87301	5.95203	5.74576	5.7772	5.97016	5.81461
1456942_x_at	Gm9112	predicted gene 9112	5.71093	5.09767	5.24077	5.25164	5.29836	5.24699	5.25237	5.09498	5.23435	5.34806	5.30935	5.28678	5.74001	5.20633	5.47121	5.26057	5.31108	5.17857	6.02841	5.18595	5.2719	5.30935	5.285	5.25992	5.77757
1424881_at	Trib1	tribbles homolog 1 (Drosophila)	4.86031	4.86031	4.97991	4.66812	4.7167	4.83884	4.79313	4.92465	4.72831	4.79618	4.70464	4.71222	4.96512	4.9321	4.9855	4.89083	4.71301	4.6842	4.89906	4.90829	4.87779	4.99806	4.82578	5.08965	5.02509
1443986_at	Cdc73	cell division cycle 73, Paf1/RNA polymerase II complex component, homolog (S. cerevisiae)	6.87618	6.71644	6.83897	7.07412	6.9198	6.80185	6.40742	6.66264	6.87618	6.70135	7.06631	7.1827	7.18242	7.09475	6.91807	7.05577	6.96894	6.84595	6.84012	6.57704	6.57228	6.87618	7.16621	6.8901	7.45483
1416216_at	Reps1	RalBP1 associated Eps domain containing protein	9.40977	9.0361	9.15396	9.54328	9.57576	9.56539	9.51523	9.50852	9.88536	9.66039	9.92969	9.77709	9.89888	9.63707	8.345	8.37656	8.50307	8.47308	8.41381	8.59129	8.47156	8.85886	8.97754	8.54936	8.68862
1423754_at	Ifitm3	interferon induced transmembrane protein 3	13.384	13.3698	13.3752	12.2587	12.2828	12.2935	12.2988	12.4266	12.4185	12.4959	12.5838	12.4668	12.455	12.5141	13.2934	13.2618	13.1572	13.242	13.2523	13.3224	13.339	13.4292	13.4145	13.4499	13.4588
1428300_at	Specc1l	sperm antigen with calponin homology and coiled-coil domains 1-like	9.41034	9.29288	9.34728	9.32277	9.25363	9.10704	9.2106	9.26755	9.38254	9.31419	9.47445	9.36608	9.40389	9.46364	8.99855	9.00611	8.98348	9.10949	9.04343	9.04569	9.08813	9.09295	9.11976	9.19011	9.1774
1427890_a_at	Lrrc56	leucine rich repeat containing 56	6.3203	6.83433	6.86488	6.74949	6.86488	6.85909	6.97509	6.74979	6.76839	6.96119	6.90232	6.86582	7.01205	7.04882	6.78809	6.83495	6.70747	6.89788	6.72705	7.09285	7.10282	6.95616	6.9714	6.97916	7.01248
1450685_at	Arpp19	cAMP-regulated phosphoprotein 19	9.47442	9.23648	9.29933	9.62208	9.45425	9.54817	9.5142	9.59141	9.57038	9.38527	9.67667	9.60115	9.79705	9.69758	9.72143	9.8787	9.9353	9.89294	9.90365	9.83459	9.77784	9.96153	10.0096	9.94136	10.1171
1450030_at	Dctn4	dynactin 4	9.31026	9.05823	9.14104	8.09399	8.10766	8.24409	8.11558	8.09596	8.48817	8.35259	8.35663	8.31515	8.40777	8.30043	8.0425	8.08625	8.11221	8.21355	8.35181	8.43152	8.41984	8.63375	8.59821	8.23077	8.31515
1454277_at	1700049J03Rik	RIKEN cDNA 1700049J03 gene	6.06526	6.00084	6.02708	5.90048	5.96005	5.93856	5.9047	5.94608	6.11689	6.0735	6.02708	5.9406	6.07209	6.20468	6.07447	6.06138	5.84275	6.0599	6.11802	6.05	6.23118	6.09096	5.97416	6.13119	6.19312
1424447_at	1700030K09Rik	RIKEN cDNA 1700030K09 gene	8.37313	8.30859	8.28556	7.73835	7.98549	7.84923	7.93303	7.96995	7.99013	7.98398	8.06878	7.88232	8.1122	8.01336	8.33637	8.26628	8.33971	8.34977	8.39953	8.35233	8.3803	8.41193	8.4276	8.39229	8.59262
1454524_at	2310075M01Rik	RIKEN cDNA 2310075M01 gene	5.41655	5.47033	5.60001	5.66519	5.45861	5.35801	5.58263	5.54064	5.36188	5.69535	5.31961	5.32991	5.6222	5.77564	5.86669	5.69454	5.5742	5.74459	5.52082	5.91376	5.89732	5.72207	5.51692	5.98893	5.90327
1426950_at	Parp16	poly (ADP-ribose) polymerase family, member 16	6.25229	6.24488	6.41433	6.24522	5.71057	6.21605	6.07677	6.26438	6.24045	6.18249	6.21587	6.21266	6.39637	6.12809	6.76566	6.69274	6.79692	6.76901	6.79946	6.67665	6.58608	6.71011	6.8665	6.89426	6.95969
1436081_a_at	Zfp414	zinc finger protein 414	8.78788	8.7774	8.81079	8.66236	8.66419	8.78031	8.76642	8.60573	8.87677	8.98663	8.78672	8.80417	9.04144	8.77266	8.52618	8.58282	8.45949	8.69077	8.63476	8.81319	8.81014	8.92127	8.88726	8.63242	8.80879
1447343_at	Nrp2	neuropilin 2	4.95649	4.9891	5.04353	4.83242	4.65014	4.65833	4.74667	4.69684	4.67117	4.92189	4.86059	4.8445	4.99403	4.84239	4.99393	4.81017	4.88346	4.69889	4.96526	4.90958	4.91743	4.78128	5.13294	4.97627	5.1794
1455570_x_at	Cnn3	calponin 3, acidic	11.929	12.0234	12.0779	11.9794	11.9791	11.8836	11.888	11.9696	12.1042	12.1425	12.1266	12.0888	12.1105	12.1931	11.5206	11.494	11.6233	11.6164	11.6722	11.4174	11.4225	11.6426	11.5712	11.7818	11.7829
1438854_x_at	Pitpnm1	phosphatidylinositol transfer protein, membrane-associated 1	7.06048	6.86463	7.21601	6.70976	6.83383	6.76146	6.98372	6.76319	6.97446	6.94822	6.76863	6.86626	7.05639	6.88728	6.8454	6.76018	6.76388	6.88159	6.81948	7.0441	7.06561	7.34113	6.74582	7.01999	7.02153
1435824_at	Yy1	YY1 transcription factor	9.38158	9.20201	9.19907	9.68724	9.69218	9.63475	9.65029	9.59551	9.77237	9.61367	9.86944	9.7593	9.83671	9.91265	9.19281	9.18268	9.26537	9.15989	9.1714	9.34367	9.36008	9.35806	9.36535	9.32495	9.43222
1439400_x_at	Kbtbd13	kelch repeat and BTB (POZ) domain containing 13	8.30302	8.88033	8.73194	8.70441	8.68329	8.78181	8.72506	8.75687	8.56941	9.06695	8.68311	8.89444	8.78173	9.07115	8.79859	8.68183	8.63643	8.71442	8.58115	9.00229	8.92404	8.66493	8.78188	8.90532	8.84491
1431971_at	Gm14318	predicted gene 14318	4.36676	4.45208	4.60504	4.54622	4.70487	4.35586	4.42075	4.31911	4.39731	4.55958	4.39631	4.52134	4.66834	4.80744	4.45666	4.52974	4.52134	4.41652	4.68734	4.49664	4.48678	4.61989	4.78798	4.73734	4.74498
1443461_at	C79130	expressed sequence C79130	3.51476	3.92343	3.77339	3.55479	3.77958	3.58222	3.61392	3.71986	3.58043	3.77472	3.61391	3.55936	3.84192	3.84022	3.61394	3.65408	3.73278	3.65687	3.53235	3.77109	3.85059	3.73169	3.55806	3.80249	3.89451
1443990_at	Ntrk1	neurotrophic tyrosine kinase, receptor, type 1	6.51445	6.69035	6.78953	6.48972	6.46025	6.42253	6.69925	6.56853	6.37362	6.71817	6.40053	6.63573	6.56287	6.75604	6.57965	6.51437	6.32191	6.63214	6.57965	6.88344	6.66175	6.62296	6.51247	6.78125	6.5856
1419866_s_at	Atxn2	ataxin 2	9.46065	9.38939	9.26019	9.84887	9.76255	9.65498	9.46065	9.56877	9.79274	9.64055	9.83687	9.81245	10.0057	9.90789	9.27635	9.25132	9.16697	9.0662	9.19505	9.23381	9.32272	9.35935	9.40873	9.47412	9.46065
1416539_at	Siae	sialic acid acetylesterase	6.79953	6.85147	6.70166	7.38527	7.14313	7.45028	7.43182	7.34416	7.84996	7.8742	8.11909	8.05314	7.6704	7.38434	6.61935	6.73179	6.65313	6.93591	6.94925	6.89217	6.81242	7.07775	7.26428	6.99112	6.7349
1447920_at	Atxn10	Ataxin 10	4.05577	3.67148	3.9442	4.07455	3.89983	3.73534	4.11362	4.08323	3.93809	4.15675	4.25992	4.00622	4.2795	3.92842	3.94907	3.73529	3.9205	4.20358	3.97068	4.24051	4.39629	4.23114	4.26889	4.25355	3.87763
1428177_at	Gm13880 /// Trappc6b	predicted gene 13880 /// trafficking protein particle complex 6B	10.426	10.5325	10.4931	10.5121	10.5287	10.4792	10.4131	10.4004	10.3663	10.536	10.5968	10.3968	10.6096	10.8052	10.3514	10.4724	10.449	10.3163	10.2362	10.4792	10.4962	10.5145	10.4792	10.6026	10.6544
1454576_at	A230102O21Rik	RIKEN cDNA A230102O21 gene	5.64726	5.30795	5.34978	4.99343	5.63829	5.15807	5.41022	5.55882	5.32727	5.23746	5.2296	5.16007	5.31879	5.60736	5.52709	5.16034	5.35149	5.72448	5.24502	5.54044	5.35837	5.47255	5.19238	5.80362	5.21907
1441128_at	2900016J10Rik	RIKEN cDNA 2900016J10 gene	4.52858	4.967	4.91858	4.73791	4.52994	4.56698	4.42185	4.09944	4.58252	4.63874	4.85323	4.76971	4.69557	4.92518	4.49922	4.46346	4.61126	4.57117	3.94902	4.11761	4.16775	4.56698	4.56698	4.73714	4.64369
1422477_at	Cables1	CDK5 and Abl enzyme substrate 1	7.12572	6.66587	7.08315	8.32887	8.10314	8.20892	8.15263	8.04049	8.12336	8.00691	8.53705	8.55691	8.43598	8.38884	7.88944	7.70898	7.56754	7.85021	7.97117	7.33908	7.46381	7.53492	7.87124	7.86325	7.9342
1442139_at			3.4018	3.75715	3.21958	3.43331	3.38835	3.61356	3.55631	3.56712	3.53392	3.61958	3.77103	3.64951	3.57102	3.78288	3.40264	3.38333	3.50756	3.48634	3.35254	3.53942	3.49923	3.53942	3.63727	3.61676	3.60189
1441725_at	6530402F18Rik	RIKEN cDNA 6530402F18 gene	6.13939	6.4315	6.32709	5.92351	6.17568	6.03631	6.25904	6.15324	6.06802	6.41751	6.00649	6.21266	6.19113	6.29627	6.09656	6.17319	5.92436	6.15106	6.16079	6.48814	6.37811	6.33102	6.15805	6.24099	6.30551
1420552_s_at	Tsga8	testis specific gene A8	6.57738	6.76034	6.65062	6.42954	6.48051	6.60676	6.5788	6.43236	6.5649	6.69229	6.40972	6.5454	6.82871	6.57864	6.68351	6.46661	6.39941	6.65339	6.73696	6.86317	6.81797	6.60284	6.60778	6.71367	6.71498
1440909_at	Irgc1	immunity-related GTPase family, cinema 1	6.46971	6.57825	6.73523	6.4888	6.3313	6.43076	6.44939	6.31314	6.44868	6.51194	6.39457	6.21967	6.52908	6.70091	6.51247	6.42082	6.31612	6.576	6.30882	6.74628	6.87346	6.50135	6.4888	6.5545	6.65598
1416062_at	Tbc1d15	TBC1 domain family, member 15	9.33185	9.38638	9.36516	9.07362	9.13876	9.14353	9.30074	9.37182	9.40228	9.04636	9.19906	9.26842	9.25742	9.37571	9.05843	8.99339	8.97717	9.44686	9.49873	9.18759	9.25656	9.2584	9.41031	9.10941	9.28285
1445470_at	Col6a4	collagen, type VI, alpha 4	6.45057	6.54082	6.56078	6.52561	6.40376	6.5834	6.42431	6.39631	6.40921	6.46813	6.37393	6.74814	6.71547	6.68882	6.59387	6.43622	6.2944	6.40745	6.48445	6.71314	6.67018	6.55452	6.53644	6.56749	6.71687
1457860_at			4.71676	4.8125	4.6559	4.90443	4.70792	4.64559	4.86468	4.73466	4.87583	4.78822	5.0772	4.7057	4.902	4.99753	4.58503	4.69585	4.6546	4.78799	4.6924	4.68691	4.73466	4.91637	4.58423	4.96274	4.72507
1453073_at	5830403F22Rik	RIKEN cDNA 5830403F22 gene	4.27127	4.31856	4.69099	4.34256	4.36598	4.36164	4.43816	4.49866	4.41793	4.63566	4.53729	4.48281	4.59221	4.51511	4.42847	4.31469	3.95671	4.14705	4.64244	4.24219	4.27747	4.26095	4.46487	4.24693	4.6465
1420019_at	Tspan8	Tetraspanin 8	4.85503	5.11941	5.25014	5.27002	5.16742	5.21966	5.42629	5.3158	5.3136	5.48668	5.19271	5.40104	5.36479	5.46551	4.82537	5.04987	4.59622	4.77589	4.79147	5.04245	4.96674	5.00136	4.90235	5.12369	4.86126
1439184_s_at	Txndc17	thioredoxin domain containing 17	10.6992	10.9718	10.9514	10.5696	10.2228	10.2817	10.0778	10.4166	10.597	10.6136	10.8789	10.6842	10.3321	10.7756	10.9059	10.7504	10.923	10.839	10.976	10.8346	10.7769	11.0383	11.0936	11.0964	11.046
1456956_at	Ikzf2	IKAROS family zinc finger 2	3.83733	3.69874	3.83724	3.85634	3.87929	4.31316	3.93929	3.96906	4.10682	4.15082	4.34671	4.16939	4.28068	4.14315	4.00763	3.93273	4.17944	3.95769	3.93913	3.78047	3.82392	4.01609	3.87433	4.1569	4.29534
1430672_at	5033418A18Rik	RIKEN cDNA 5033418A18 gene	6.75213	6.6719	6.80947	6.7409	6.7468	6.61535	6.81914	6.57383	6.6448	6.82195	6.60006	6.88257	6.9809	6.81164	6.53527	6.83781	6.68001	6.76757	6.75213	6.8733	6.83429	6.75213	6.58133	6.80292	7.02596
1441076_at	Mpv17	MpV17 mitochondrial inner membrane protein	6.2634	6.02775	6.2235	6.05386	6.39422	6.25803	6.36863	6.28363	6.27902	6.2235	6.21448	6.18498	6.48912	6.37102	6.14338	6.2235	6.37588	6.11873	6.33241	6.06746	6.17171	6.21643	6.30847	6.19841	6.72558
1459380_at	Tada1	transcriptional adaptor 1	6.25601	6.12071	6.51292	6.3095	6.55735	6.51267	6.40311	6.37467	6.34034	6.55333	6.36018	6.45346	6.76386	6.54485	6.47319	6.53134	6.51162	6.46452	6.48558	6.51836	6.19909	6.53907	6.66624	6.67652	6.65031
1427782_a_at	Crhr1	corticotropin releasing hormone receptor 1	7.78049	7.96496	7.87934	7.60286	7.63412	7.64051	7.9401	7.59856	7.52898	7.78905	7.55846	7.76041	7.77276	7.86715	7.54856	7.50155	7.58135	7.68087	7.64239	7.88105	7.73942	7.76671	7.54716	7.91866	7.58775
1440155_at	Fstl4	follistatin-like 4	6.63896	6.9207	6.98417	6.71656	6.70166	6.63684	6.8597	6.58596	6.66837	6.6972	6.62057	6.75823	6.86978	6.88653	6.72157	6.71773	6.7225	6.78233	6.84945	6.96407	6.91936	6.83798	6.78586	6.90586	6.85646
1424986_s_at	Fbxw7	F-box and WD-40 domain protein 7	7.42788	7.28427	7.13485	6.9351	6.97351	6.93178	6.83133	6.77451	7.17525	7.04782	7.25545	6.91784	7.18855	7.09079	6.30915	6.52069	6.67774	6.54669	6.70328	6.68156	6.85422	6.75213	7.07098	6.5341	6.81712
1436840_x_at	Rpl35	ribosomal protein L35	13.5654	13.5285	13.5246	13.4274	13.4288	13.5575	13.4805	13.5813	13.6183	13.4995	13.5356	13.484	13.7106	13.6172	13.6178	13.6178	13.7362	13.5779	13.6458	13.6368	13.5676	13.7081	13.6801	13.7578	13.9111
1428816_a_at	Gata2	GATA binding protein 2	7.21656	7.14063	6.81807	6.51277	6.45665	6.55081	6.39684	6.28394	6.55081	6.55081	6.60845	6.51408	6.685	6.71384	6.55081	6.3171	6.32981	6.45441	6.36015	6.65063	6.63018	6.46934	6.56171	6.56296	6.5782
1417561_at	Apoc1	apolipoprotein C-I	6.92769	7.24673	7.1358	7.04377	6.91768	6.97394	6.92065	6.84155	6.94014	7.0967	6.89814	7.24298	6.94802	7.39264	7.22258	7.14306	7.05229	7.07159	7.02706	7.41764	7.18104	7.17219	6.98106	7.45155	7.20144
1440144_x_at	C330046E03	hypothetical protein C330046E03	5.39332	5.19303	5.23419	5.13431	5.11141	5.25083	5.08519	5.27855	5.28595	5.02001	5.05187	5.05531	5.48026	5.23419	5.3768	5.29645	5.33347	5.12828	5.91964	5.36396	5.06226	5.17076	5.23419	5.1781	5.95251
1420645_at	Pcgf2	polycomb group ring finger 2	7.23001	7.32093	7.04288	7.2558	7.14978	7.1613	7.14665	7.11488	7.57666	7.64118	7.52345	7.48347	7.38302	7.37816	6.94822	6.99836	6.84137	6.98233	7.01693	7.03087	7.20085	7.38158	7.38457	7.0262	7.22419
1417191_at	Dnajb9	DnaJ (Hsp40) homolog, subfamily B, member 9	9.15168	9.01703	9.10881	9.92107	9.87758	9.9993	10.8757	10.9939	10.0731	10.1087	10.189	10.007	10.1139	10.1343	9.63034	9.56368	9.71619	10.2271	10.2111	9.44571	9.57537	9.5251	9.61538	9.78494	9.94095
1445352_at			4.29008	4.1122	4.30602	3.97767	3.84058	4.21306	4.16237	4.11898	4.08482	3.96188	4.14344	3.98742	4.2736	4.12998	4.24375	4.05239	4.1847	4.12638	4.43461	3.98766	4.12638	4.13502	4.12765	4.12638	4.5294
1419470_at	Gnb4	guanine nucleotide binding protein (G protein), beta 4	10.3645	10.3195	10.2151	7.45627	7.5387	7.75473	7.92974	7.73995	7.93653	7.68714	7.80713	7.78937	7.87771	7.67108	9.06574	9.13874	9.21699	9.19507	9.24254	9.56563	9.53738	9.46564	9.50403	9.32471	9.3548
1439849_at	Gm12824	predicted gene 12824	7.01066	7.07347	7.27177	6.78326	6.59612	6.71196	6.5649	6.59908	6.50902	6.87565	6.70119	6.65467	6.83919	6.93734	6.72674	6.53074	6.54092	6.59628	6.57901	6.89906	6.71196	6.48731	6.66722	6.84753	6.70202
1430505_at	Tmem219	transmembrane protein 219	4.68913	4.66094	4.76703	4.52738	4.66119	4.91473	4.65856	4.61931	4.74571	4.59197	4.63591	4.66344	4.82627	4.95808	4.91228	4.91228	4.8068	4.7347	5.11588	4.96982	4.93122	4.72498	4.96474	4.87059	5.20586
1441614_at			5.9109	5.79253	6.0841	5.41609	5.60193	5.61232	5.66805	5.64417	5.50642	5.57995	5.66923	5.80786	5.93249	5.53557	5.67516	5.60888	5.62026	5.7857	5.61076	5.62094	5.73075	5.73189	5.57488	5.89519	5.69892
1432086_a_at	Ribc2	RIB43A domain with coiled-coils 2	5.60425	5.77977	5.76738	5.53025	5.58559	5.60425	5.60425	5.4668	5.44991	5.55505	5.4509	5.45395	5.84123	5.68663	5.60425	5.55675	5.39208	5.57916	5.65247	5.77624	5.63654	5.48859	5.62351	5.67174	5.81532
1440058_at	Slc22a14	solute carrier family 22 (organic cation transporter), member 14	6.45676	6.79708	6.74354	6.56851	6.66155	6.50681	6.71673	6.68658	6.65219	6.69647	6.57042	6.73351	6.72383	6.81469	6.73946	6.67395	6.61822	6.63632	6.50551	6.81885	6.71928	6.62296	6.47316	6.95646	6.74597
1431192_at	LOC100503324 /// Sorbs2	hypothetical LOC100503324 /// sorbin and SH3 domain containing 2	4.95155	5.10913	5.2003	4.94688	5.06851	4.9742	5.02061	5.07322	5.01056	5.13038	4.89525	4.87815	5.23552	5.13738	5.13939	5.1001	5.00961	4.98775	5.13361	5.1001	5.28885	5.19329	5.06974	5.22892	5.24459
1453092_at	Crct1	cysteine-rich C-terminal 1	6.3715	6.32747	6.24557	6.0259	5.96423	6.12517	6.19989	5.8125	5.9774	6.01435	5.86203	5.88217	6.0734	6.38326	6.44151	6.23471	6.26163	6.25766	6.45044	6.6635	6.20072	6.44589	6.47067	6.40879	6.61737
1435714_x_at	Il17d	interleukin 17D	3.66641	3.65024	3.51632	3.21081	3.37293	3.31226	3.19518	3.37209	3.33403	3.25283	3.43085	3.34187	3.5606	3.41633	3.21739	3.478	3.34187	3.27883	3.34537	3.39503	3.16849	3.44352	3.2628	3.51311	3.49075
1428871_at	Msl1	male-specific lethal 1 homolog (Drosophila)	9.55286	9.39002	9.42794	9.48025	9.50575	9.39678	9.38593	9.39031	9.60219	9.7416	9.45644	9.42545	9.70152	9.59923	9.27124	9.18494	9.27724	9.13615	9.19255	9.29018	9.23082	9.34106	9.34783	9.36881	9.46182
1427466_at	Pigu	phosphatidylinositol glycan anchor biosynthesis, class U	6.0107	6.09629	6.12044	6.00761	6.02692	5.91214	6.01427	6.01444	5.89528	5.99554	6.01084	6.00093	6.08281	6.25995	6.03207	6.06963	5.83382	6.00872	6.11823	6.18895	6.14313	6.03501	6.05917	6.04672	6.28713
1437706_x_at	Gm5805 /// Rps14	predicted gene 5805 /// ribosomal protein S14	13.6999	13.8002	13.7972	13.4644	13.414	13.3988	13.4025	13.4489	13.5025	13.5893	13.6294	13.5419	13.5608	13.6679	13.5376	13.5094	13.5213	13.4985	13.4847	13.5932	13.5878	13.6615	13.6003	13.7373	13.6553
1459469_at	C78516	expressed sequence C78516	4.51587	4.51901	4.63375	4.43362	4.44793	4.40904	4.50116	4.35788	4.5169	4.27911	4.40404	4.49252	4.64805	4.5893	4.32561	4.61044	4.50772	4.56918	4.64212	4.6106	4.60649	4.43815	4.46264	4.48209	4.79424
1430293_a_at	Fdx1l /// Zglp1	ferredoxin 1-like /// zinc finger, GATA-like protein 1	9.58014	9.50674	9.49664	9.5835	9.61086	9.55895	9.47362	9.54627	9.51884	9.42023	9.57195	9.48525	9.79938	9.74639	9.4924	9.56353	9.58363	9.6165	9.48724	9.52762	9.6133	9.64484	9.61624	9.68026	9.77337
1418999_at	2310033P09Rik	RIKEN cDNA 2310033P09 gene	8.5187	8.57907	8.52684	8.81582	8.77345	8.76385	8.80962	8.52684	8.86955	9.01951	8.77661	9.25303	9.00575	8.93983	7.76944	7.74075	7.62811	7.6543	7.85163	8.09039	8.166	8.22254	7.98466	8.00546	7.85302
1458275_at	Sel1l3	Sel-1 suppressor of lin-12-like 3 (C. elegans)	6.06617	6.59734	6.40078	6.04235	6.22119	5.95081	6.15007	6.05417	5.93128	6.39905	6.14765	6.24002	6.22244	6.29718	6.40615	6.02347	6.27204	6.14575	5.7463	6.31929	6.3023	6.20397	6.08175	6.47923	6.35581
1450190_at	Zfp106	zinc finger protein 106	4.67353	4.95577	4.86721	4.55663	4.79627	4.46946	4.82113	4.85152	4.6244	4.72026	4.73903	4.52912	4.73903	4.8525	4.78078	4.54986	4.71898	4.69913	4.68504	4.83573	4.89767	4.77665	4.48379	5.08263	4.5931
1432984_at	1700026H06Rik	RIKEN cDNA 1700026H06 gene	3.84387	3.88077	4.24044	3.74744	4.11611	3.90656	3.88947	3.9416	3.85076	4.03621	3.79105	3.99982	4.08894	4.1341	3.86239	3.91385	3.82496	3.8072	3.84009	4.10632	4.11338	3.99035	3.83783	4.16907	3.89409
1457034_at	D14Abb1e	DNA segment, Chr 14, Abbott 1 expressed	6.7166	6.39966	6.47725	6.70885	6.63651	6.53193	6.2871	6.63389	6.51233	6.46459	6.61979	6.56441	6.98382	6.64346	6.41542	6.22836	6.25779	6.43127	6.75154	6.13534	6.08938	6.27461	6.57799	6.42007	6.59369
1452247_at	Fxr1	fragile X mental retardation gene 1, autosomal homolog	9.55466	9.45245	9.48287	9.12279	9.05031	9.0704	9.06473	9.18086	9.42185	9.14657	9.42687	9.56567	9.29344	9.24346	9.03464	8.93699	9.10197	9.17668	9.27743	8.89934	9.04069	9.18699	9.26321	9.15086	9.22104
1428867_at	Exoc3l2	exocyst complex component 3-like 2	4.14021	4.17975	4.23279	4.11218	3.96325	4.07126	4.12004	4.13886	4.10086	4.17724	4.08458	4.213	4.02351	4.44849	4.05639	3.92223	4.09432	4.50882	4.50208	4.56266	4.35721	4.05343	4.26574	4.24732	4.2155
1437724_x_at	Pitpnm1	phosphatidylinositol transfer protein, membrane-associated 1	9.70185	9.43021	9.37629	9.26543	9.35773	9.27752	9.20075	9.37722	9.57305	9.26776	9.50522	9.433	9.64239	9.33211	9.42817	9.42491	9.34852	9.41469	9.3762	9.63752	9.59648	9.94174	9.95744	9.53817	9.70045
1451931_x_at	H2-L	histocompatibility 2, D region	12.3944	12.4646	12.4323	8.50443	8.24165	8.44207	8.33695	8.59433	8.56589	8.49033	8.55985	8.41443	8.46725	8.69876	9.21884	9.30771	9.22109	9.46454	9.38148	9.30856	9.33522	9.49266	9.55302	9.35631	9.45284
1423855_x_at	Gm10294 /// Gm10362 /// Rpl17 /// Rpl17-ps3	predicted pseudogene 10294 /// predicted gene 10362 /// ribosomal protein L17 /// ribosomal protein L17, pseudogene 3	14.1468	14.1182	14.1252	13.7478	13.7176	13.8543	13.839	13.7977	13.8513	13.7352	13.8844	13.8078	13.9785	13.9418	13.828	13.832	13.9143	13.7709	13.8592	13.8568	13.8396	13.8994	13.9111	13.9977	14.0436
1444447_at			4.70051	4.60975	4.66052	4.62729	4.7154	4.46398	4.65266	4.55095	4.53737	4.94631	4.43518	4.92421	4.77693	4.80014	4.56776	4.61327	4.57309	4.64953	4.62805	4.58853	4.74911	4.6937	4.70375	4.69543	4.87462
1458780_at	D8Ertd620e	DNA segment, Chr 8, ERATO Doi 620, expressed	5.00549	5.55817	5.63487	5.2424	5.3607	5.12425	5.17803	5.05247	5.02257	5.57708	5.29612	4.98443	5.32471	5.53199	5.21678	5.02367	5.18622	5.48406	5.04281	5.62737	5.50469	5.21678	5.15241	5.397	5.21759
1460542_s_at	Mdm4	transformed mouse 3T3 cell double minute 4	5.94673	5.86652	5.96123	5.95813	5.74105	5.79574	5.81826	5.87265	6.05469	6.23552	6.30028	6.45419	5.90601	6.12791	5.89306	5.98712	5.95769	5.9784	6.04475	5.99924	5.79897	5.76718	6.08119	6.21314	6.09239
1417225_at	Arl6ip5	ADP-ribosylation factor-like 6 interacting protein 5	11.1452	10.9957	11.1409	11.6985	11.58	11.7662	11.807	11.7713	11.794	11.7543	11.7258	11.7378	11.8941	11.8395	12.0269	12.0019	12.1119	12.0986	12.0621	12.0826	12.121	12.3412	12.228	12.3298	12.1929
1429034_at	Eme2	essential meiotic endonuclease 1 homolog 2 (S. pombe)	6.45185	6.44428	6.36485	6.27445	6.19677	6.38166	6.29791	6.14981	6.23861	6.12464	6.2515	6.70653	6.57554	6.3635	6.3204	6.31286	6.36805	6.23411	6.30812	6.26673	6.08536	6.34691	6.22638	6.22852	6.76504
1444044_at			4.7421	4.28147	4.46592	4.23503	4.41726	4.34075	4.45954	4.24037	4.4278	4.53907	4.51181	4.42213	4.57113	4.46071	4.16821	4.28861	4.52688	4.27472	4.07078	4.38867	4.36043	4.52838	4.37545	4.61254	4.38755
1448946_at	Kif3c	kinesin family member 3C	9.53583	9.54054	9.52512	9.13677	9.17042	9.11114	9.04457	8.8775	8.9948	9.2462	9.08075	8.92054	9.31495	9.33358	9.56618	9.48336	9.41116	9.45306	9.53976	9.6212	9.51253	9.48389	9.42231	9.79647	9.59213
1437904_at	Rbm45	RNA binding motif protein 45	9.73205	9.60113	9.62237	8.54364	8.79504	8.90826	8.47208	8.73591	8.7559	8.70243	9.05472	8.70388	8.92109	8.94631	9.51365	9.52282	9.72086	9.79681	9.78355	9.6276	9.58457	9.8984	9.96986	9.7706	9.84338
1457244_at	D6Ertd474e	DNA segment, Chr 6, ERATO Doi 474, expressed	4.37923	4.4113	4.26424	4.12032	4.20452	4.24132	4.44303	4.05186	4.09174	4.085	4.13252	4.10462	4.31658	4.42711	3.86636	4.07755	4.0708	3.97421	3.86403	4.14349	4.2903	4.00817	4.01155	4.30678	4.00772
1431646_a_at	Stx6	syntaxin 6	8.25868	8.04429	7.98583	7.95905	8.00827	8.15023	7.93907	7.97441	8.25868	7.88413	8.18309	8.11452	8.30596	8.1384	8.38098	8.31195	8.41191	8.34088	8.41272	8.44798	8.37901	8.55833	8.67493	8.4585	8.69439
1418749_at	Psd3	pleckstrin and Sec7 domain containing 3	7.33041	6.99168	6.9687	7.2837	7.21235	7.12245	7.14987	7.1765	7.58063	7.27649	7.53408	7.55116	7.35937	7.41856	9.03956	8.96193	9.09665	9.1675	9.34782	9.07998	8.85286	9.00418	9.17675	9.03645	9.40044
1431695_at	Rph3al	rabphilin 3A-like (without C2 domains)	6.95401	7.11474	7.09961	6.84251	6.93229	6.85741	7.00993	6.80613	6.69702	6.95701	6.7804	6.90885	6.99607	7.12369	7.00263	7.01628	6.81286	6.84571	6.88339	7.28912	7.16801	6.95401	6.85158	7.23927	6.95401
1449588_at	Abca4	ATP-binding cassette, sub-family A (ABC1), member 4	5.66028	6.04044	6.0469	6.39838	6.5069	6.26207	6.54647	6.1852	6.3632	6.59807	6.43725	7.16019	6.6706	6.47204	5.92882	5.71769	5.84361	6.03303	5.66435	6.0317	6.13531	6.00975	5.90517	6.08827	5.92093
1440420_at			6.33819	6.41011	6.47455	6.26892	6.25791	6.20637	6.43803	6.2452	6.05751	6.43937	6.2973	6.24115	6.38279	6.4704	6.33396	6.31633	6.16484	6.34762	6.1753	6.62577	6.68513	6.38652	6.27013	6.76403	6.14488
1424941_at	BC016579	cDNA sequence, BC016579	4.11593	4.15077	4.11422	4.01278	3.955	3.99306	4.09891	4.13591	4.17811	4.25156	4.17292	3.9918	4.06304	4.27342	4.02754	3.94524	3.94211	4.09688	4.05536	4.25033	4.21058	4.16186	4.24077	4.22542	4.11593
1457037_at	Zbtb2	zinc finger and BTB domain containing 2	6.58187	6.50138	6.60713	6.52091	6.48353	6.55941	6.43066	6.24036	6.71124	6.64188	6.49817	6.79693	6.71494	6.69002	6.35285	6.36018	6.18085	6.21677	6.22786	6.47569	6.4873	6.64304	6.53313	6.42208	6.53355
1437613_s_at	Ptpdc1	protein tyrosine phosphatase domain containing 1	7.17467	6.81718	6.69779	7.2301	7.2142	7.272	7.36847	7.49715	7.38798	7.25495	7.26657	7.54814	7.44442	7.39447	6.87497	6.95866	7.00061	7.14129	7.25128	7.33763	7.3458	7.32259	7.5457	7.15474	7.15651
1428367_at	Ndst1	N-deacetylase/N-sulfotransferase (heparan glucosaminyl) 1	9.63057	9.35821	9.37148	8.53307	8.64452	8.49164	8.70439	8.90128	8.7532	8.63189	8.75353	8.57434	8.77482	8.69878	8.69494	8.74405	8.68388	8.90309	8.84774	8.67005	8.64255	8.85507	8.94179	8.81404	8.91484
1435506_at	Cdkl3	cyclin-dependent kinase-like 3	5.17942	5.41095	5.48935	5.12834	5.64278	5.61336	5.58738	5.49925	5.4137	5.53808	5.32202	5.55974	5.62808	5.65493	5.67155	5.39577	5.48262	5.58386	5.67854	5.71209	5.74083	5.64887	5.50201	5.75064	5.68728
1433167_at	4930444E06Rik	RIKEN cDNA 4930444E06 gene	7.22824	7.37301	7.42814	7.03523	7.19533	7.15972	7.27017	7.17167	7.13762	7.35961	7.02879	7.18081	7.3248	7.29523	7.20089	7.19787	7.04092	7.10442	7.21481	7.43122	7.35499	7.34645	7.18339	7.36336	7.25566
1437936_at	Ccdc160	coiled-coil domain containing 160	4.23497	4.16393	4.39823	4.05671	4.23219	3.94524	4.28665	4.18993	4.25565	4.2713	3.87286	4.20268	4.3017	4.21419	4.12316	4.09503	4.21412	4.11821	4.51735	4.46733	4.05354	4.08341	4.02924	4.35887	4.28138
1418992_at	F10	coagulation factor X	4.20457	4.1662	4.23917	3.86891	4.11084	4.12895	4.37319	3.88618	3.98893	3.95058	4.02887	4.16077	4.39301	4.03859	3.96596	4.13922	4.00456	3.94096	4.23167	4.11084	4.18196	4.02128	4.11099	4.01644	4.45472
1440223_at	Rbm6	RNA binding motif protein 6	6.15133	6.2235	6.24836	6.18768	6.28099	6.0561	6.23523	6.17887	6.20788	6.41636	6.31382	6.09743	6.31684	6.39202	6.32752	6.35955	6.47507	6.39714	6.51464	6.45599	6.39123	6.50135	6.45746	6.7131	6.45688
1417791_a_at	Zfml	zinc finger, matrin-like	8.88184	8.85249	8.77783	9.09029	9.06501	9.08862	8.93374	9.03436	9.21908	9.17433	9.51557	9.31551	9.23124	9.28872	9.11079	8.8776	8.9392	8.99038	9.11142	8.85116	8.80069	9.15412	9.1881	9.15941	9.16667
1419085_at	Pcp2	Purkinje cell protein 2 (L7)	6.47549	6.70211	6.67712	6.46552	6.44684	6.33869	6.5649	6.26567	6.21809	6.51817	6.32993	6.5702	6.43743	6.75379	6.49192	6.48473	6.23963	6.47086	6.29801	6.6733	6.50742	6.56165	6.48149	6.60979	6.49197
1433163_at	6230414M07Rik	RIKEN cDNA 6230414M07 gene	6.45149	6.37477	6.3466	6.30965	6.32837	6.25258	6.40199	6.2324	6.1587	6.39717	6.26505	6.24725	6.46664	6.48406	6.46329	6.30404	6.4202	6.37002	6.49072	6.64563	6.59346	6.32527	6.41052	6.48147	6.71443
1417544_a_at	Flot2	flotillin 2	9.9524	9.92489	9.92233	9.88369	9.85471	9.86726	9.88112	9.86398	9.92379	10.1955	10.2232	9.94208	10.0493	10.0443	10.1747	10.2173	10.1148	10.2986	10.2961	10.3485	10.3995	10.4311	10.4788	10.3055	10.4269
1419133_at	Evpl	envoplakin	6.69477	7.03168	7.13163	7.00993	7.05728	6.957	7.00378	6.99811	6.88711	7.26279	7.02711	7.05984	7.09628	7.27631	6.90316	6.88449	6.73138	6.87293	6.81242	7.01732	6.94343	6.8473	6.9372	7.05145	6.957
1457014_x_at	Slc16a8	solute carrier family 16 (monocarboxylic acid transporters), member 8	4.01325	3.97041	3.99942	3.76071	3.79677	4.00522	3.93086	3.69971	3.83563	3.98135	3.85283	4.27426	4.05034	4.01452	3.76309	4.26961	3.7799	3.81485	4.33469	3.72112	4.05016	3.81948	3.88225	3.98656	4.27445
1453319_at	Ccar1	cell division cycle and apoptosis regulator 1	3.89183	3.98134	3.89795	3.50605	3.74762	3.62324	3.74762	3.71519	4.01349	3.87211	4.03269	3.96714	3.65478	3.9525	3.72575	3.5154	3.77897	3.49033	3.92309	3.56787	3.66378	3.60358	3.85233	3.85686	3.90272
1430288_x_at	Rps21	ribosomal protein S21	13.9012	13.9917	13.9506	13.7654	13.6833	13.7947	13.7602	13.7192	13.8077	13.8204	13.8819	13.8322	13.9209	13.9292	13.7571	13.707	13.7738	13.7363	13.7277	13.7665	13.7764	13.834	13.8526	13.8712	13.9193
1460680_a_at	LOC100044627 /// Rpl23	60S ribosomal protein L23-like /// ribosomal protein L23	14.108	14.0984	14.0754	13.9259	13.9226	13.9103	13.9423	13.9587	14.0007	13.9709	14.0509	14.0833	14.0948	14.0988	13.9999	13.9317	13.9243	14.031	14.0056	14.016	14.0266	14.0662	14.037	14.1205	14.1011
1432470_at	1700016A09Rik	RIKEN cDNA 1700016A09 gene	7.07204	7.01741	6.99143	6.82257	6.87485	6.95319	7.11277	7.01753	7.03907	6.78217	6.95319	6.85277	7.06734	7.05394	6.89049	6.88393	6.83876	6.95319	7.00666	6.78341	7.04352	6.93021	6.7073	7.12546	6.95319
1447654_at	Nrg2	Neuregulin 2	6.4813	6.79416	6.54835	6.4714	6.59323	6.54277	6.44284	6.49776	6.44515	6.47759	6.5723	6.55138	6.71141	6.71428	6.55178	6.69492	6.77537	6.50712	6.96782	6.54443	6.6403	6.4943	6.62742	6.56408	7.10979
1443847_x_at	Aff2	AF4/FMR2 family, member 2	5.5204	5.24602	5.5204	6.42954	6.20601	5.95714	6.20466	6.525	6.37281	6.20631	6.26712	6.17102	6.14896	6.60009	4.51196	4.65901	4.30831	4.98645	4.6922	4.65444	5.07791	4.82885	4.47189	4.8518	4.50008
1428813_a_at	Caly	calcyon neuron-specific vesicular protein	7.9669	8.31403	8.23181	8.10119	8.01566	8.05778	8.33388	7.88622	7.96311	8.06846	8.10598	8.1665	8.20946	8.26081	8.02225	7.96956	7.81326	8.0594	7.99064	8.15756	8.13266	8.27737	7.96401	8.05236	8.13069
1442638_at			4.29443	4.17695	4.27671	4.06207	4.38435	4.15353	4.2772	4.18783	4.43241	4.15722	4.09817	4.10272	4.70704	4.04677	4.09196	4.15917	4.18783	4.33459	3.8314	4.08781	4.12544	4.30486	4.2747	4.46701	4.12046
1445137_at			6.45798	6.39565	6.22407	6.08449	6.03742	6.07683	5.97223	6.12829	5.98217	6.08154	6.02911	6.18704	6.29999	6.18632	6.0658	5.96429	6.13279	6.05786	5.90151	6.05024	5.91437	6.17329	6.08449	6.33535	6.08449
1453147_at	Polr3e	polymerase (RNA) III (DNA directed) polypeptide E	6.4382	6.77242	6.67701	6.46192	6.50926	6.62669	6.46397	6.51308	6.38096	6.58564	6.56272	6.32848	6.58447	6.83442	6.5031	6.54759	6.47369	6.54759	6.53472	6.81838	6.65086	6.69349	6.44526	6.63304	6.74068
1460432_a_at	Eif3e	eukaryotic translation initiation factor 3, subunit E	13.4379	13.4571	13.4672	12.8996	12.9112	12.9904	12.9279	12.9492	12.8626	12.7786	12.9953	12.8644	13.0893	13.1312	13.2263	13.2064	13.2959	13.2403	13.216	13.2268	13.2416	13.3456	13.3367	13.441	13.4346
1438878_at	6430537K16Rik	RIKEN cDNA 6430537K16 gene	6.19972	6.3125	6.17736	6.45907	6.64608	6.87943	6.50715	6.49961	6.4328	6.79473	6.78467	6.89243	6.99947	6.67606	6.53769	6.55	6.8584	6.35354	6.64623	6.54558	6.75941	6.51737	6.44859	6.63952	6.9701
1448940_at	Trim21	tripartite motif-containing 21	8.66487	8.30868	8.29447	7.07898	6.94167	7.02736	6.97763	6.96733	7.01704	7.17681	7.12687	7.13683	6.99314	7.39132	8.14766	8.11502	8.26047	8.06241	7.92372	8.17637	8.13717	8.19356	8.10296	8.37993	8.32455
1425309_at	Catsper2	cation channel, sperm associated 2	6.0018	5.96433	5.87749	6.01297	5.90035	5.86792	5.93284	5.82407	5.77478	5.82388	5.95165	5.95105	6.03553	6.17105	5.90431	5.59176	5.89391	5.84032	5.89037	5.97287	6.08485	5.91551	5.91956	5.81764	6.16775
1444502_at	Pet112l	PET112-like (yeast)	6.60501	6.90274	6.95413	6.95413	6.87128	6.82639	6.91338	6.90686	6.97443	6.96303	6.87986	6.77307	7.20285	6.91736	6.98739	6.95413	6.89474	7.04042	6.98241	7.08854	7.29974	6.99941	7.00173	7.12693	7.16906
1455865_at	Insm1	insulinoma-associated 1	3.00386	3.2635	3.11276	3.06425	3.09478	3.03386	3.25943	3.06647	3.19273	3.1244	3.18248	3.15831	3.29714	3.18378	3.05692	2.96437	3.15946	3.15946	3.37111	3.31644	3.18387	3.08099	3.24817	3.15222	3.34654
1446775_at			7.2242	7.49056	7.38196	7.17608	7.25048	7.14774	7.33246	7.29546	7.32416	7.53449	7.21834	7.42484	7.40207	7.33268	7.22633	7.3925	7.27884	7.33052	7.26962	7.33389	7.49246	7.33246	7.23554	7.50145	7.44711
1458709_a_at	Atxn7l1	ataxin 7-like 1	5.09773	5.03373	4.98436	4.78954	4.86035	4.76064	4.89411	4.84877	5.01217	5.02945	5.14096	4.95979	4.96993	4.98857	4.82942	4.74421	4.62603	4.74231	4.7702	4.8695	5.1794	5.25962	4.87235	5.06155	4.80591
1428429_at	Rgmb	RGM domain family, member B	8.90823	8.95128	8.8908	8.19945	8.14262	8.16965	7.77574	8.05893	7.96024	7.90808	8.17948	8.0906	8.32124	8.37068	7.9925	8.02189	8.116	8.15526	8.26042	8.06274	8.04185	8.20981	8.15327	8.18051	8.2551
1455950_x_at	Rpl35	ribosomal protein L35	13.6079	13.569	13.5557	13.4244	13.5098	13.584	13.5369	13.5486	13.6225	13.4974	13.6117	13.4473	13.6656	13.697	13.6579	13.6807	13.7904	13.6546	13.6499	13.6753	13.6909	13.7357	13.7797	13.8428	13.927
1438784_at	Bcl11b	B-cell leukemia/lymphoma 11B	6.49119	6.30753	6.50106	6.39343	6.36806	6.53969	6.53969	6.35187	6.45681	6.74644	6.63856	6.55073	6.53969	6.67742	6.48337	6.38191	6.53969	6.40315	6.53969	6.62577	6.69865	6.63956	6.3976	6.67912	6.59912
1453089_at	3110079O15Rik	RIKEN cDNA 3110079O15 gene	6.44975	6.79045	6.75252	6.59382	6.80557	6.59387	6.64866	6.61278	6.34099	6.76952	6.4802	6.60937	6.82068	6.85744	6.72838	6.75382	6.40763	6.5364	6.26259	6.87445	6.92216	6.77804	6.42014	7.02212	6.60674
1447054_at	C85395	expressed sequence C85395	3.90629	4.16611	4.3738	3.70628	4.04437	4.06371	4.05522	4.05485	3.94651	4.08621	3.99516	4.02215	4.11139	4.11401	3.97968	3.99937	4.05139	4.019	3.91585	4.25424	4.20853	4.16438	3.97341	4.46977	3.85306
1447982_at	1110008P14Rik	RIKEN cDNA 1110008P14 gene	9.88222	10.3152	10.2531	9.97339	10.0268	9.8746	9.90952	9.88841	9.81681	10.0188	9.74796	9.87339	10.0904	10.1748	10.0674	10.0238	10.0413	10.019	10.052	10.1694	10.3124	10.2003	10.0932	10.1779	10.2994
1416511_a_at	Cdc42ep4	CDC42 effector protein (Rho GTPase binding) 4	8.19455	8.13898	8.24336	7.9753	7.9634	7.98178	8.02871	7.80556	8.216	8.22262	8.00815	7.8706	8.23765	8.05792	8.18776	8.2994	8.28596	8.27135	8.4012	8.39828	8.40742	8.51258	8.58134	8.38576	8.54595
1440895_at			5.46981	5.48726	5.532	5.06129	4.9802	5.11491	5.40593	5.22178	5.22941	5.23855	5.28453	5.43091	5.13361	5.31908	5.37612	5.14844	5.33836	5.38094	5.19159	5.69535	5.63166	5.57408	5.50241	5.69581	5.27316
1440002_at	Rnmt	RNA (guanine-7-) methyltransferase	5.84556	5.69561	5.88041	5.67432	5.76102	5.60054	5.70544	5.77011	5.53889	5.85894	5.58589	5.89849	5.69924	6.00643	5.64208	5.7234	5.66302	5.76102	5.58	5.8648	5.87952	5.76102	5.90959	5.76799	5.93128
1435157_at	Hook3	hook homolog 3 (Drosophila)	9.79894	9.62401	9.61028	9.26191	9.23058	9.22945	9.17495	9.23686	9.4212	9.37845	9.50516	9.18222	9.39097	9.43854	9.54502	9.56733	9.47522	9.59566	9.68513	9.61254	9.66987	9.58464	9.72264	9.71334	9.74394
1430191_at	9130004J05Rik	RIKEN cDNA 9130004J05 gene	5.17963	5.70462	5.28401	5.13757	5.50081	5.16302	5.26035	5.08728	5.29986	5.30408	5.41517	5.46645	5.28409	5.59631	5.29411	5.27839	5.47802	5.53919	5.07555	5.34693	5.54044	5.40385	5.31706	5.64678	5.37755
1437845_x_at	Pofut2	protein O-fucosyltransferase 2	10.7756	10.7306	10.7989	10.6964	10.7044	10.5029	10.3736	10.8563	10.6657	10.504	10.9669	10.6302	10.687	10.9279	10.7998	10.6805	10.906	10.7533	10.91	10.6445	10.6077	10.7135	10.7331	10.9569	10.9829
1431578_at	Wbp2nl	WBP2 N-terminal like	7.72909	7.99797	8.0261	7.81019	7.83559	7.87033	7.93404	7.70813	7.77853	8.0507	7.85257	7.59659	8.06343	7.95932	7.87292	7.85669	7.69103	7.91878	7.57889	7.91599	8.06642	7.93914	7.74083	7.93661	7.96101
1438974_x_at	Pitpnm1	phosphatidylinositol transfer protein, membrane-associated 1	6.78264	6.67467	6.75357	6.57579	6.61037	6.59541	6.62158	6.59963	6.68965	6.58257	6.69264	6.62943	6.85995	6.6727	6.6727	6.61721	6.53112	6.63567	6.6022	6.87854	6.99624	7.16506	7.00667	6.74357	6.7965
1447346_s_at	Dusp8	dual specificity phosphatase 8	7.14592	7.53706	7.51225	7.22031	7.36507	7.31482	7.50238	7.30537	7.2888	7.50323	7.30858	7.30203	7.47866	7.46559	7.39273	7.42804	7.34602	7.38208	7.47301	7.6043	7.71489	7.42496	7.32785	7.52707	7.53458
1457939_at	4930578N16Rik	RIKEN cDNA 4930578N16 gene	4.34954	4.53184	4.3679	4.27261	4.30108	4.36708	4.2773	4.28357	4.30531	4.52915	4.24463	4.41019	4.63721	4.33342	4.34903	4.41019	4.40025	4.41652	4.60702	4.64285	4.52135	4.52063	4.43561	4.61303	4.55789
1438181_x_at	Tm2d2	TM2 domain containing 2	9.7697	9.6786	9.79676	9.48267	9.49672	9.60522	9.43697	9.38512	9.83228	9.68949	9.79981	9.70009	9.67328	9.72631	10.1143	10.1102	10.2215	10.0196	10.1055	9.98847	10.1399	10.2029	10.3422	10.276	10.3452
1428231_at	Cpsf6	cleavage and polyadenylation specific factor 6	8.96461	8.61997	8.77842	9.53503	9.42998	9.42204	9.47386	9.5406	9.59865	9.35105	9.51316	9.38264	9.74042	9.52711	8.65537	8.663	8.80965	8.7877	8.85833	8.46023	8.3824	8.67735	8.8085	8.85274	8.8776
1420030_at	Slu7	SLU7 splicing factor homolog (S. cerevisiae)	4.31276	4.60108	4.27386	4.3924	4.19379	4.04911	4.63208	4.20333	4.33073	4.31246	4.40454	4.22452	4.37124	4.39503	4.32663	4.16716	4.07783	4.46309	4.17209	4.69681	4.65288	4.34127	4.24076	4.45333	4.33073
1451820_at	Diras1	DIRAS family, GTP-binding RAS-like 1	8.02924	8.39607	8.37987	8.09357	8.21824	8.18807	8.31188	8.17885	7.99879	8.22095	8.08538	8.11301	8.16098	8.51458	8.26225	8.06387	8.2122	8.26807	8.246	8.46391	8.53778	8.26741	8.19943	8.50221	8.20058
1457173_at			4.85105	4.56583	4.63584	4.48933	4.50142	4.38895	4.42022	4.49907	4.67203	4.44591	4.78323	4.4236	4.42123	4.84045	4.50006	4.67278	4.81926	4.42123	4.83208	4.41026	4.42191	4.34719	4.65978	4.60983	5.09895
1418001_at	Itm2b	integral membrane protein 2B	4.92292	5.01294	5.14397	4.98916	5.05481	4.91277	5.07977	4.79103	4.83091	5.12358	5.03193	5.05436	5.07848	5.23419	5.0307	5.09124	5.00279	4.75806	4.91902	5.31972	5.1046	5.12879	5.03927	5.04518	5.31746
1440861_a_at	Kcnc3	potassium voltage gated channel, Shaw-related subfamily, member 3	8.05893	8.43061	8.39941	8.24693	8.11782	8.17948	8.27965	8.09146	7.95156	8.38138	8.10412	8.04738	8.34613	8.35789	8.17948	8.13876	7.99758	8.12403	7.90858	8.49201	8.32098	8.20624	8.22041	8.34551	8.17948
1437140_at	4930412F15Rik	RIKEN cDNA 4930412F15 gene	4.46821	4.05235	4.29021	4.02063	4.11061	4.23617	4.33927	4.32094	4.39008	4.42925	4.13386	4.25731	4.29286	4.29286	4.48389	4.21569	4.14521	4.20645	4.58198	4.21581	4.48201	4.14662	4.4369	4.07939	4.78501
1455146_at	Strbp	spermatid perinuclear RNA binding protein	4.35019	4.49485	4.42872	4.87238	4.63259	4.74543	4.78078	4.66405	4.55385	4.889	4.89216	4.94568	5.0245	4.81602	4.36276	4.39039	4.32423	4.62976	4.49644	4.64393	4.60524	4.63259	4.50295	4.58398	4.51078
1438926_at			3.62602	3.68154	3.48947	3.58974	3.44081	3.3239	3.47969	3.32487	3.55577	3.56823	3.40309	3.52626	3.65582	3.5873	3.5353	3.55802	3.366	3.75433	3.73202	3.58082	3.34997	3.73202	3.54444	3.65431	3.7136
1458603_at			4.96698	4.99252	5.10413	4.90241	4.90953	4.94849	5.08249	4.88838	4.79581	5.07947	4.98751	5.09849	4.99985	5.17991	5.00677	4.87687	5.16484	4.9704	4.74176	5.24974	5.09196	5.17709	5.19492	5.20175	5.16033
1424282_at	Pet112l	PET112-like (yeast)	7.35312	7.20827	7.35427	6.95693	6.89353	7.0828	6.96033	6.88554	7.12302	7.14546	7.16827	7.05522	7.30502	6.98947	6.89664	6.9929	7.06387	6.95056	6.85384	7.00143	6.93234	7.05522	7.01566	7.00433	7.32703
1460233_at	Guca2b	guanylate cyclase activator 2b (retina)	5.94654	6.1414	6.33132	6.0549	6.07087	5.9774	6.05526	6.01548	5.86245	6.15628	5.96344	6.21041	6.33559	6.07197	6.12923	6.03015	6.12923	6.13777	6.17966	6.32577	6.36775	6.17093	6.12923	6.22064	6.2982
1433002_at	9030613N10Rik	RIKEN cDNA 9030613N10 gene	4.05485	4.10272	4.22188	4.07308	4.25576	4.16401	4.20645	3.96083	4.1154	4.4097	4.23662	4.07515	4.31496	4.35223	4.29525	4.11761	4.05437	4.20645	3.96046	4.40142	4.19184	4.47842	4.28368	4.33212	4.28071
1426920_x_at	Itgb1	integrin beta 1 (fibronectin receptor beta)	5.10432	5.18912	5.07807	4.5059	4.54859	4.5059	4.49287	4.58481	4.61033	4.62663	4.68008	4.70656	4.6023	4.77593	4.3506	4.21569	4.13258	4.30019	4.40814	4.39557	4.33281	4.56169	4.49618	4.28604	4.5059
1419391_at	Myog	myogenin	6.18763	6.66383	6.39795	6.05662	6.29057	6.15092	6.22293	6.19705	6.27349	6.06537	5.91073	6.45277	6.23505	6.43474	6.42165	6.49335	6.30976	6.19636	6.1827	6.41018	6.54265	6.24249	6.24249	6.78269	6.41083
1452803_at	Glipr2	GLI pathogenesis-related 2	9.22084	9.28343	9.17831	7.4614	7.52625	7.60573	7.50047	7.48211	7.51521	7.56726	7.41363	7.21469	7.66598	7.73298	7.7662	7.84355	7.685	7.70952	7.76257	7.88505	7.9687	7.80825	7.8317	7.97624	7.94215
1444842_at	Kdm5a	lysine (K)-specific demethylase 5A	6.0181	6.00623	5.76578	5.96455	5.77214	6.02006	6.00189	5.82519	5.94093	6.0459	5.90181	5.661	6.06248	6.11204	5.84762	5.90957	5.92759	5.72629	6.22164	6.0459	5.84537	5.96341	5.87014	6.01884	6.16237
1438041_at	Pde7a	phosphodiesterase 7A	9.33319	9.15985	8.98493	7.97558	7.87419	7.86514	7.54754	7.64453	8.00469	7.81213	7.95919	8.09761	8.09146	8.05441	8.0311	8.11259	8.17772	8.08377	8.14691	7.95139	8.01523	8.10095	8.30336	8.18644	8.34512
1443085_at			6.15685	6.26744	6.23743	6.15194	6.16795	6.24493	6.41879	6.24493	6.02841	6.32128	6.17093	6.16237	6.37291	6.33954	6.24493	6.12045	6.21084	6.21164	6.04235	6.32603	6.42658	6.24493	6.10947	6.35186	6.34031
1430241_at	Fbxl17	F-box and leucine-rich repeat protein 17	6.68348	6.83496	6.75864	6.60508	6.76429	6.70199	6.40946	6.66373	6.6105	6.79275	6.78626	6.93797	6.85821	6.85821	7.14454	6.92384	7.04671	7.15001	6.7466	7.1578	7.12133	7.1819	6.99238	7.11401	7.29288
1429403_x_at	Glt8d2	glycosyltransferase 8 domain containing 2	7.19819	7.5701	7.51972	6.56729	6.5868	6.52972	6.54489	6.56065	6.3895	6.6628	6.74688	6.63653	6.60258	6.85545	6.71141	6.79434	7.04997	6.82413	6.88386	6.82833	6.76704	6.7657	6.85999	7.00643	7.00693
1425182_x_at	Klk1b22 /// Klk1b9	kallikrein 1-related peptidase b22 /// kallikrein 1-related peptidase b9	5.24355	5.88467	6.0291	5.6082	5.59888	5.68663	5.59677	5.68663	5.53055	5.77492	5.61783	5.76104	5.71243	5.88538	5.51264	5.6336	5.34183	5.52687	5.71339	5.89091	5.96827	5.75256	5.92278	5.65354	5.65734
1455926_at	Lsm6	LSM6 homolog, U6 small nuclear RNA associated (S. cerevisiae)	7.04996	7.04214	7.1651	7.04437	6.88208	7.00758	6.79277	7.0712	7.02762	7.15127	7.15333	7.04214	7.32941	6.96062	7.03847	7.1313	6.77057	6.88706	6.8547	7.01037	6.93525	7.04244	7.26617	7.2455	7.04214
1440241_at	Trpm1	Transient receptor potential cation channel, subfamily M, member 1	5.91188	6.20017	6.0978	5.98247	5.83522	5.75274	6.00889	5.80346	5.93128	6.15016	5.93128	5.93128	5.99029	6.05671	5.82528	5.92079	5.88395	5.88157	5.82293	6.16567	5.799	5.98984	5.77742	6.00644	6.03524
1421597_a_at	Msx3	homeobox, msh-like 3	6.14428	6.41346	6.44633	6.11801	6.36639	6.21591	6.42787	6.25378	6.22648	6.32108	6.26211	6.06314	6.36639	6.43316	6.3587	6.57226	6.33752	6.33981	6.39979	6.57782	6.69536	6.30182	6.10684	6.75871	6.40794
1420563_at	Gria3	glutamate receptor, ionotropic, AMPA3 (alpha 3)	5.43886	5.39158	5.31607	4.94279	5.18948	5.03682	5.13997	5.152	5.12062	5.13867	5.04012	5.11661	5.28251	5.16276	5.19318	5.328	4.9992	5.05038	5.22213	4.92657	5.18892	5.25897	5.1796	5.38917	5.22855
1428259_at	Pxdn	peroxidasin homolog (Drosophila)	10.5644	10.5132	10.3568	10.5793	10.6231	10.4829	10.5926	10.6471	10.9134	10.8902	11.0002	10.8393	10.7766	10.6781	10.4307	10.3459	10.2813	10.4039	10.5216	10.3078	10.2891	10.3362	10.3656	10.5049	10.5481
1415724_a_at	Cdc42	cell division cycle 42 homolog (S. cerevisiae)	11.3257	11.5509	11.5176	11.4822	11.3269	11.3185	11.2775	11.4585	11.3783	11.5427	11.7926	11.4965	11.3903	11.6924	11.5412	11.4716	11.3952	11.5213	11.6327	11.59	11.4233	11.4772	11.5946	11.6392	11.6222
1450356_at	Trhr2	thyrotropin releasing hormone receptor 2	7.15738	7.28099	7.34193	6.83114	7.00982	7.36924	7.31513	7.10071	7.21294	7.29019	7.06389	7.23643	7.24534	7.22367	7.35223	7.26976	7.0891	7.23643	7.23703	7.42958	7.3019	7.23722	7.09147	7.43986	7.35768
1437487_at	Myst3	MYST histone acetyltransferase (monocytic leukemia) 3	6.50168	6.52153	6.49437	5.94524	5.97991	5.8395	5.94968	5.85476	5.95015	6.16242	5.90177	6.19394	6.04311	6.12791	5.96672	6.00068	5.70675	5.87288	5.86813	5.88414	6.00629	6.01041	6.03965	6.03564	6.05619
1430691_at	4632411P08Rik	RIKEN cDNA 4632411P08 gene	6.19498	6.405	6.30376	6.17101	6.00369	6.04316	6.2569	6.12237	6.04715	6.24127	6.15017	6.17214	6.17758	6.29539	6.38557	6.21298	5.91146	6.07515	6.0906	6.49273	6.38744	6.17488	6.28895	6.52989	6.12835
1445688_at			6.95843	7.16262	7.24022	6.75527	6.84678	6.83866	6.89675	6.73927	6.72507	7.03574	6.75032	6.63828	6.95646	6.99822	6.95808	7.04271	6.80564	6.95646	6.81896	7.28373	7.41127	7.12951	6.98746	7.12029	7.04522
1429842_at	Mdh1b	malate dehydrogenase 1B, NAD (soluble)	4.39931	4.47426	4.47689	4.64032	4.6216	4.73048	4.77122	4.76198	4.91828	4.49923	5.1402	4.94702	5.04023	4.61555	4.48792	4.4572	4.19689	4.47694	4.27647	4.71398	4.48221	4.54196	4.46147	4.54146	4.54052
1455782_at	Samd7	sterile alpha motif domain containing 7	3.50039	3.4036	3.50812	3.52976	3.2417	3.34695	3.55055	3.50039	3.76706	3.46224	3.33452	3.3029	3.74057	3.33215	3.52777	3.51093	3.3988	3.47027	3.54361	3.40952	3.65176	3.37436	3.53114	3.62688	3.6858
1416718_at	Bcan	brevican	5.24994	5.48404	5.3642	5.40627	5.43536	5.52365	5.4923	5.39208	5.32846	5.60193	5.23804	5.46565	5.6357	5.60058	5.57697	5.45012	5.37779	5.45183	5.57299	5.78232	5.77093	5.5398	5.44876	5.50814	5.719
1456523_at	Gm2115	predicted gene 2115	8.63707	8.51252	8.47927	5.60031	5.60926	5.47948	5.62263	5.41757	5.26086	5.38998	5.46705	5.27205	5.78791	5.66366	5.79633	5.89221	6.05542	5.97241	5.84629	5.72895	5.83661	5.91094	5.70947	6.05626	6.08884
1419818_x_at	Ankzf1	ankyrin repeat and zinc finger domain containing 1	9.12574	9.29551	9.36844	9.11931	9.32471	9.15808	9.37668	9.18813	9.09939	9.35261	9.25019	9.44997	9.32277	9.40401	9.10062	9.14621	9.07837	9.22354	9.21533	9.42071	9.46418	9.37269	9.25019	9.42776	9.16402
1441935_at	Ankra2	ankyrin repeat, family A (RFXANK-like), 2	4.38815	4.25021	4.16993	5.13184	4.77721	5.50148	5.88459	6.00221	5.34139	5.00728	5.22805	4.90717	5.73443	4.86456	4.72468	4.3463	4.61285	4.44276	5.41524	4.01359	4.39102	4.25033	4.52149	4.11411	5.28932
1421598_at			5.88699	6.24178	5.98974	5.69155	6.00534	5.75528	6.02935	6.06373	5.85412	5.87234	5.84749	6.35891	5.92755	6.03197	6.03915	5.99812	5.90002	6.03275	5.70606	6.05031	6.16205	6.05837	5.97086	6.26455	5.95597
1455511_at	Sephs1	selenophosphate synthetase 1	6.89548	6.64347	6.81262	6.75924	6.80447	6.96618	6.92396	7.00649	6.99677	6.68784	7.01951	7.01649	6.90419	7.10683	7.2757	7.26467	7.21911	7.33396	7.59344	7.428	7.23641	7.42007	7.4196	7.45464	7.39951
1450608_at	Hist1h1t	histone cluster 1, H1t	6.10234	6.62268	6.61081	6.47894	6.41664	6.53969	6.70477	6.19943	6.18088	6.56641	6.32637	6.5394	6.49561	6.78565	6.4683	6.43756	6.38606	6.4895	6.26546	6.68351	6.67032	6.53384	6.56928	6.61475	6.51805
1456642_x_at	S100a10	S100 calcium binding protein A10 (calpactin)	12.3539	12.4672	12.4963	12.261	12.1882	12.1882	12.2213	12.4244	12.3767	12.4453	12.3221	12.2018	12.3136	12.4358	12.5844	12.513	12.6751	12.5226	12.6389	12.5536	12.4746	12.594	12.6542	12.6836	12.7915
1447147_at			5.68982	5.72325	5.76439	5.55169	5.68701	5.79677	5.76049	5.64512	5.74689	5.84012	5.92345	5.84012	5.80051	5.88085	5.76679	6.05594	6.04333	5.86148	5.86904	5.66589	5.75368	5.94873	6.03085	6.03017	6.19103
1426360_at	Zc3h11a	zinc finger CCCH type containing 11A	9.63757	9.52122	9.53804	9.75635	9.68731	9.69786	9.61114	9.64132	9.94434	9.69862	9.8687	9.85955	9.94262	9.80889	9.5982	9.55259	9.55391	9.65687	9.77588	9.70772	9.5035	9.80116	9.96558	9.70606	9.76966
1455104_at	Mxd1	MAX dimerization protein 1	7.08166	7.04389	7.01161	7.031	6.99895	7.07127	7.35715	7.27551	7.47712	7.39707	7.24521	7.50779	7.39725	6.99364	7.35708	7.24984	7.16465	7.3696	7.50175	7.10294	7.29949	7.24497	7.33148	7.33657	7.45026
1423858_a_at	Hmgcs2	3-hydroxy-3-methylglutaryl-Coenzyme A synthase 2	4.54352	4.67272	4.50103	4.50568	4.61503	4.71909	4.61503	4.48523	4.43716	4.7855	4.8366	4.48018	4.65692	4.89267	4.4955	4.66879	4.56614	4.46121	4.45336	4.79376	4.70345	4.6363	4.61884	4.73883	4.67678
1441787_at	Zc3h12c	zinc finger CCCH type containing 12C	5.7276	5.14255	5.36503	4.63961	4.7139	4.62478	4.51963	4.60035	5.01394	4.68349	4.82801	4.49437	4.92226	4.71942	4.79392	4.95506	4.97816	4.88082	4.87991	4.94305	5.08645	4.79189	4.89349	5.13732	4.98382
1447947_at	Zfyve16	zinc finger, FYVE domain containing 16	6.3277	5.84808	5.86737	6.98041	6.94737	6.96667	6.42996	6.83383	6.53972	6.42996	6.9795	7.18296	7.04291	7.20939	6.20017	5.84996	6.45793	5.8662	5.87173	5.27038	5.0969	5.97838	6.24997	6.33946	6.35403
1451465_at	Ubl7	ubiquitin-like 7 (bone marrow stromal cell-derived)	9.18355	9.12173	9.00179	8.45873	8.43768	8.5698	8.50266	8.38619	8.77098	8.64338	8.73235	8.65856	8.79513	8.50442	8.93998	8.96651	8.91764	9.06801	9.00669	9.16021	9.19619	9.24833	9.19545	9.0697	9.16233
1447741_x_at	Acad10	acyl-Coenzyme A dehydrogenase family, member 10	8.69165	8.84158	9.16856	8.60526	8.70391	8.71499	8.77872	8.52957	8.46502	8.69898	8.46083	8.58542	8.7586	8.91268	8.68692	8.75118	8.5946	8.71499	8.49737	9.08852	9.0683	8.83266	8.64331	9.03418	8.66432
1445575_at			4.4461	4.54217	4.57614	4.56698	4.76049	4.42409	4.69596	4.99954	4.83168	4.94589	4.62604	4.61105	4.64936	4.84016	4.73827	4.74768	4.74057	4.69102	4.9074	4.93293	4.84795	4.80014	4.57057	4.91445	4.9204
1422511_a_at	Ogfr	opioid growth factor receptor	11.2088	11.2646	11.1817	10.537	10.5836	10.6026	10.6228	10.5985	10.6484	10.6853	10.7207	10.742	10.7042	10.7655	10.7588	10.6876	10.7958	10.7231	10.7309	10.8449	10.8697	10.92	10.9603	10.879	10.9136
1453967_at	1700093J21Rik	RIKEN cDNA 1700093J21 gene	7.12649	7.05258	7.35221	7.10289	7.29015	7.10372	7.17227	7.08593	7.17249	7.33755	7.17227	7.26647	7.35398	7.2979	7.13582	7.19105	6.9092	7.15034	6.91548	7.38054	7.45463	7.21417	6.86553	7.4019	7.10377
1459665_s_at	Mrvi1	MRV integration site 1	5.56411	5.57131	5.87597	5.77925	5.82673	5.83661	5.63002	5.79083	5.87231	5.75672	5.82127	6.1734	5.9667	5.98192	5.41021	5.63944	5.69195	5.5158	5.75609	5.82601	5.67033	5.43125	5.48369	5.55691	5.88114
1423412_at	Rbm47	RNA binding motif protein 47	4.0806	4.09911	3.78465	3.52768	3.63912	3.88326	3.74622	3.80477	3.71536	3.66913	3.68492	3.50416	3.88104	3.80477	3.83274	3.74575	3.80477	3.72027	4.05261	3.88453	3.92614	3.69187	3.8324	3.82645	4.07537
1434319_at	Mdh1	malate dehydrogenase 1, NAD (soluble)	6.67474	6.87967	6.84344	6.57319	6.63069	6.54439	6.75928	6.55225	6.39576	6.71398	6.42263	6.40504	6.61089	6.87358	6.68749	6.67635	6.34549	6.60394	6.66591	6.6231	6.83761	6.68518	6.505	6.82545	6.68069
1433524_at	Gm15800	predicted gene 15800	7.76372	7.6872	7.74552	7.70766	7.70614	7.49732	7.42454	7.41205	7.81439	7.74552	7.77153	7.78593	7.81892	7.7737	7.62124	7.50829	7.49825	7.5628	7.69298	7.63109	7.68113	7.63955	7.65416	7.69289	7.74783
1456076_at	Defb19	defensin beta 19	3.68821	3.53477	3.76156	3.52257	3.44028	3.57509	3.73443	3.57183	3.31671	3.77067	3.40529	3.35755	3.49145	3.85182	3.64173	3.52257	3.4197	3.50094	3.91069	3.66564	3.70094	3.34355	3.50326	3.72894	3.60846
1427477_at	Tmprss13	transmembrane protease, serine 13	4.97288	5.14803	5.2962	4.90084	5.23095	5.00482	5.21129	5.14125	4.98004	5.00194	4.93506	4.98238	5.14113	5.26783	5.06799	5.05246	5.03174	5.01911	5.03093	5.26968	5.00882	5.14365	5.1141	5.32408	5.06398
1452324_at	Pvt1	plasmacytoma variant translocation 1	8.46057	8.25371	8.17267	7.4309	7.45727	7.91092	7.86148	7.90806	7.73524	7.55594	7.61978	7.75428	7.8422	7.67493	7.89851	7.98842	8.31974	8.04105	8.04634	7.91907	7.99633	8.1725	8.22455	8.11427	8.3872
1436262_x_at	Otud5	OTU domain containing 5	6.52719	6.31819	6.2622	6.19505	6.27362	6.44582	6.44582	6.32048	6.81948	6.58316	6.34408	6.648	6.54251	6.38488	6.44582	6.35692	6.12213	6.40047	6.93439	6.57889	6.62284	6.386	6.84886	6.29108	6.67912
1455998_at	Zbed6	zinc finger, BED domain containing 6	7.56076	7.73311	7.74483	7.91156	7.43989	7.65273	7.48388	7.50026	8.25585	7.66669	8.0987	8.05568	7.9078	7.74589	7.66029	7.26567	7.32149	7.61797	7.70728	7.27366	7.25363	7.81379	7.95151	7.59685	7.59875
1455761_at	2310009B15Rik	RIKEN cDNA 2310009B15 gene	3.7711	3.75171	3.73214	3.78461	3.59626	3.68857	3.57741	3.74852	3.9911	3.77892	3.91069	4.07738	3.63353	4.0623	3.54008	3.78689	3.73322	3.68171	3.66408	3.62225	3.61541	3.52714	3.99283	3.97527	3.70364
1421331_at	Hs3st3b1	heparan sulfate (glucosamine) 3-O-sulfotransferase 3B1	7.12849	7.2307	7.20502	7.20411	7.14754	7.14881	7.13571	7.24521	7.14235	7.3923	7.25216	7.43382	7.24719	7.40253	6.92009	6.88115	6.63476	6.82561	6.60725	7.12943	7.18119	6.81627	7.05156	7.04953	6.82908
1457912_at	E130317F20Rik	RIKEN cDNA E130317F20 gene	6.03933	6.48944	6.42669	6.2919	6.30944	6.15883	6.09276	6.31995	6.07444	6.3834	6.23482	6.43701	6.35253	6.46941	6.32937	6.34932	6.08456	6.28848	6.21854	6.55735	6.60331	6.51952	6.32937	6.49625	6.36796
1444525_at			4.48806	4.6585	4.60303	4.61818	4.60265	4.48878	4.64185	4.52946	4.27559	4.68098	4.459	4.59245	4.78435	4.66962	4.51196	4.83972	4.42737	4.60303	4.31281	4.87059	4.73815	4.57791	4.53712	4.78735	4.69866
1438793_x_at	Ergic1	endoplasmic reticulum-golgi intermediate compartment (ERGIC) 1	7.53525	7.5086	7.48454	7.11925	7.15936	6.96816	7.13863	7.0699	6.79552	7.28688	7.1179	7.13338	7.1489	7.3296	7.33272	7.29934	7.43565	7.34236	7.45777	7.29125	7.43558	7.31515	7.29125	7.5723	7.46577
1420561_at	Trpc7	transient receptor potential cation channel, subfamily C, member 7	7.00975	7.32303	7.2945	7.16625	7.0113	7.27421	7.16062	7.12593	6.95949	7.20235	7.10259	7.03979	7.39096	7.22306	7.19765	7.12637	6.91828	7.12746	7.15356	7.25877	7.45643	7.16196	7.16021	7.1505	7.32843
1440322_at			4.65732	4.99492	5.17674	5.03201	4.89933	5.08398	5.51884	5.00541	4.72424	4.99124	5.05229	4.92421	5.22373	5.09899	4.9521	4.94756	4.83532	4.91079	4.83248	5.13584	5.08919	5.08991	4.75753	5.1476	4.97539
1429913_at	Kcnk16	potassium channel, subfamily K, member 16	6.21901	6.71323	6.75289	6.46398	6.52974	6.39598	6.52974	6.43992	6.28055	6.55458	6.48146	6.4792	6.50954	6.72937	6.61603	6.62635	6.38806	6.58279	6.41839	6.68363	6.69386	6.5406	6.52974	6.79876	6.56215
1428577_at	Ppfia4	protein tyrosine phosphatase, receptor type, f polypeptide (PTPRF), interacting protein (liprin), alpha 4	6.01842	6.05207	6.05919	6.01193	6.0328	6.0328	6.19167	5.9701	5.8589	5.97797	5.98491	5.84366	6.25393	6.10888	6.05428	5.86882	5.81661	6.07628	6.04066	5.99771	6.20917	6.04214	6.07772	6.0328	6.15955
1451817_at	Suv420h1	suppressor of variegation 4-20 homolog 1 (Drosophila)	6.62554	6.82494	6.67815	6.55446	6.54969	6.48686	6.66784	6.52787	6.62602	6.63056	6.72436	6.96843	6.67322	6.69852	6.42093	6.4411	6.21344	6.36942	5.96005	6.2931	6.5649	6.5649	6.50544	6.59083	6.38007
1444562_at			4.12205	3.8187	3.855	3.94351	3.77234	4.12673	4.00874	3.94351	4.14669	3.90332	3.85207	3.95106	4.18153	4.02453	3.82129	3.94351	4.03294	3.9722	4.04023	4.04908	3.80027	3.84522	3.93603	4.02887	4.10298
1460071_at			5.23329	5.14934	5.06639	4.79877	5.24454	4.93511	5.14934	5.05571	4.962	5.17131	5.31552	5.03205	5.26736	5.02885	5.1573	5.2198	5.11755	5.16019	5.3895	5.23148	5.13584	5.10216	4.54885	5.44111	5.15715
1451400_at	Gemin8	gem (nuclear organelle) associated protein 8	7.42012	7.25809	7.3454	6.89765	6.81379	7.0338	7.17227	7.21653	7.55712	7.39823	7.34081	7.40657	7.24638	6.89426	6.96483	7.29606	7.28736	7.38747	7.43201	7.64355	7.74946	8.09581	8.15613	7.42803	7.28228
1427272_at	Zbtb44	zinc finger and BTB domain containing 44	4.22068	4.00675	4.07515	3.95897	3.93482	4.08917	4.19621	4.08828	4.00876	4.0823	4.18736	3.91338	4.26737	4.03158	4.14809	4.11422	4.07458	4.01748	4.18892	4.32088	4.20593	4.13211	3.96202	4.32879	4.16121
1444473_at			4.4536	4.71156	4.91961	4.55889	4.67346	4.63196	4.69498	4.56435	4.65713	4.79189	4.72702	4.72626	4.72702	4.82555	4.74768	4.72279	4.86935	4.57621	4.67439	4.62445	4.73484	4.77004	4.70206	4.99838	4.82692
1438189_s_at	Epb4.9	erythrocyte protein band 4.9	4.97922	5.14804	5.31396	4.80639	4.96872	4.97922	4.93964	5.05536	4.79633	4.85541	4.98751	5.01077	4.95839	5.18678	4.87436	4.95863	4.96152	5.07133	4.90743	4.90624	5.07406	5.00541	4.92772	5.16396	4.96657
1416644_a_at	Sema3b	sema domain, immunoglobulin domain (Ig), short basic domain, secreted, (semaphorin) 3B	7.21445	7.47548	7.43156	7.0785	7.19005	7.1338	7.30896	7.17136	7.1326	7.29411	7.01547	6.95831	7.3072	7.26949	7.09248	7.19914	6.94778	7.23506	7.04469	7.32801	7.11743	7.28899	7.14752	7.3087	7.20494
1420730_a_at	Tcp11	t-complex protein 11	7.70407	8.14463	8.33967	7.93198	7.89368	7.96159	7.91127	7.89778	7.93009	8.1952	7.91255	7.77501	8.08897	8.07747	8.04498	7.96512	8.025	8.093	7.97844	8.28883	8.50485	8.15219	8.0509	8.26694	8.10921
1441794_at			4.20821	3.96813	3.92882	3.82523	3.74928	4.11705	3.92115	3.94765	4.15473	3.96813	4.10436	4.00262	4.02568	4.07668	3.90663	3.88273	4.0049	3.80321	4.01046	3.85084	4.01415	3.88393	3.90901	3.97933	4.24227
1442310_at	Pip4k2a	Phosphatidylinositol-5-phosphate 4-kinase, type II, alpha	6.92255	7.04495	7.21272	7.03316	6.87463	6.94615	7.07241	6.78734	6.81047	7.18792	6.78626	7.03316	7.0545	7.15568	7.13422	6.96443	7.07958	7.1582	7.04934	7.25703	7.39208	7.07757	6.8992	7.31259	7.11561
1446087_at			5.29654	5.42149	5.32069	5.10348	5.32365	5.27889	5.40838	5.25637	5.09336	5.32718	5.28678	5.13364	5.40902	5.36866	5.24611	5.24666	5.21277	5.19234	5.21222	5.33031	5.31333	5.2703	5.07219	5.43653	5.40193
1433721_x_at	Rps21	ribosomal protein S21	13.6575	13.7637	13.7342	13.4952	13.4844	13.5531	13.5412	13.5519	13.6073	13.6402	13.668	13.5084	13.6261	13.7026	13.5145	13.5383	13.6262	13.4975	13.5461	13.5525	13.5397	13.6106	13.614	13.7165	13.6865
1437167_at	Tmod2	tropomodulin 2	4.08124	4.37181	4.27725	4.07529	4.16285	4.0068	4.25826	3.96985	4.10078	4.14971	4.06232	4.04247	4.17641	4.29359	4.13763	4.10603	4.08913	4.14971	4.14971	4.07813	4.36963	4.30548	4.14121	4.41414	4.12517
1444287_at	AI853106	expressed sequence AI853106	5.74459	5.73857	6.05925	6.00661	6.06178	5.89288	6.06388	5.91557	6.20025	6.02841	6.11001	6.24619	6.17947	6.10095	5.9853	5.98979	5.91772	6.09379	6.10753	5.99628	6.06204	6.07316	5.86436	6.26381	5.92542
1439328_at	Nfat5	nuclear factor of activated T-cells 5	6.10246	6.20571	5.94559	5.75932	5.78214	5.91773	5.80962	5.81576	5.9025	5.94219	6.02526	5.90528	5.93892	6.00632	5.85057	5.76122	5.93772	5.69025	5.61941	5.94001	5.90528	6.02754	5.74804	5.95041	6.07704
1443960_at	Asrgl1	asparaginase like 1	5.28334	5.36159	5.06382	5.71694	5.75328	5.61537	5.42245	5.47772	5.72439	5.60082	5.35562	5.68184	5.9342	5.76179	5.52975	5.49511	5.39826	5.64176	5.73968	5.73488	5.6912	5.67325	5.63391	5.71631	5.51345
1457071_x_at	C130013H08Rik	RIKEN cDNA C130013H08 gene	4.00899	4.12775	4.20098	3.82678	3.96333	3.90333	3.87988	3.9691	3.98406	3.92703	3.91001	3.80311	4.06233	4.03857	4.19662	3.97822	3.93239	4.01349	4.11946	4.10503	4.08742	4.03217	4.05154	4.2	4.16476
1438485_at	E130112L23Rik	RIKEN cDNA E130112L23 gene	8.2705	8.4356	8.35118	7.69399	7.8781	7.77248	7.69794	7.65275	7.84865	7.8911	7.77488	7.71943	7.90352	7.96459	7.89524	7.79308	7.86827	7.84025	7.86596	8.04334	8.13822	7.89524	7.98725	7.94248	8.00754
1421696_at	Pkhd1l1	polycystic kidney and hepatic disease 1-like 1	4.69901	4.46044	4.78078	5.05152	4.71346	4.81087	4.94109	4.9736	4.61139	5.0418	4.78529	4.77215	4.90984	5.11241	4.77215	4.54514	4.7066	4.56904	4.4403	4.78078	4.89994	4.74398	4.66992	4.96022	4.66798
1431989_at	Aoah	acyloxyacyl hydrolase	5.44508	5.4878	5.29061	5.31963	4.90101	5.30233	5.42887	5.22483	5.44443	5.36887	5.57829	5.1229	5.31027	5.34296	5.15575	5.46918	5.00669	5.29338	4.98344	5.66589	5.47325	5.43616	5.37168	5.36364	5.31571
1460158_at			5.28841	5.54275	5.53259	5.47533	5.42307	5.37722	5.41164	5.51181	5.30607	5.41164	5.22501	5.27479	5.74294	5.41164	5.44169	5.32284	5.2533	5.37402	5.29608	5.48572	5.35122	5.49161	5.48816	5.61308	5.36445
1448460_at	Acvr1	activin A receptor, type 1	8.66726	8.64451	8.64746	9.17854	9.09624	8.99218	8.85936	9.12826	9.44978	9.34388	9.55933	9.42802	9.11983	9.36162	9.37989	9.25662	9.54073	9.54152	9.64453	9.42583	9.38395	9.61536	9.60525	9.49508	9.57573
1447931_at	Whsc1l1	Wolf-Hirschhorn syndrome candidate 1-like 1 (human)	8.83868	8.82859	8.64568	8.4438	8.39864	8.21752	8.29779	8.33237	8.64567	8.49948	8.69211	8.61486	8.51631	8.4931	8.47895	8.4101	8.71687	8.63244	8.6395	8.54378	8.6277	8.91409	8.97624	8.64346	8.72983
1439283_at	Osbpl9	oxysterol binding protein-like 9	4.69698	4.74096	4.56377	4.50232	4.31341	4.5195	4.45746	4.70147	4.90996	4.49433	4.47702	4.70574	4.62356	4.56932	4.80751	4.72469	5.03881	4.60043	5.15114	4.70734	4.65142	4.59072	4.81614	4.97229	4.9845
1447591_x_at	A830082N09Rik	RIKEN cDNA A830082N09 gene	3.56664	3.5421	3.52355	3.47285	3.70476	3.67729	3.74566	3.62634	3.71247	3.60851	3.59269	3.7637	3.83755	3.70168	3.58719	3.51864	3.55933	3.59683	3.7139	3.59787	3.7681	3.62525	3.62525	3.62205	3.80311
1439979_at	Zfp398	zinc finger protein 398	7.29522	7.22414	7.318	7.27289	7.2313	7.1582	7.14969	7.29667	7.22991	7.47722	7.32918	7.25989	7.30696	7.43673	7.55446	7.65563	7.5064	7.47152	7.52336	7.71138	7.70017	7.7427	7.51811	7.78008	7.67614
1447835_at			4.06674	4.41609	4.4639	4.22667	4.3337	4.36365	4.58234	4.23139	4.22031	4.65603	4.46643	4.37357	4.58385	4.3337	4.33527	4.21577	4.06939	4.26298	4.12018	4.45611	4.41519	4.02887	4.29635	4.45869	4.26982
1451930_at			6.43793	6.63757	6.77675	6.39568	6.70956	6.53065	6.56888	6.39143	6.51205	6.46449	6.50384	6.7325	6.63474	6.75712	6.51377	6.54251	6.38948	6.52546	6.48855	6.73418	6.75706	6.50552	6.33752	6.7081	6.51955
1441556_at			5.49977	5.70225	5.61984	5.44927	5.55429	5.9014	5.96776	5.82849	5.80554	5.69895	5.80554	5.95901	5.76547	5.80554	5.65074	5.80554	6.11604	5.76831	5.9519	5.80554	5.72358	5.84556	6.12758	5.80554	6.24885
1453729_a_at	LOC100502825 /// Rpl37	60S ribosomal protein L37-like /// ribosomal protein L37	13.8808	13.9917	13.9552	13.7789	13.7282	13.7638	13.7306	13.7616	13.7738	13.7979	13.8464	13.7721	13.8691	13.9457	13.8447	13.8412	13.7676	13.8138	13.8138	13.8696	13.8753	13.9215	13.8925	13.978	13.973
1423253_at	Mpz	myelin protein zero	6.31449	6.13459	6.1323	6.34122	6.4536	6.13459	6.28332	6.2371	6.14266	6.48867	6.34033	6.47084	6.40047	6.51987	6.07119	6.09536	6.024	6.17614	6.23841	6.2085	6.36164	6.17692	6.21764	6.29937	6.09417
1450015_x_at	Sgpp1	sphingosine-1-phosphate phosphatase 1	9.12262	8.81959	8.82219	8.44958	8.4746	8.62401	8.08536	8.26657	8.35981	7.98582	8.53914	8.50083	8.75844	8.5743	8.87166	8.9623	8.90988	8.86341	8.66536	8.69778	8.78034	9.11696	8.94795	8.82411	9.27108
1433465_a_at	AI467606	expressed sequence AI467606	4.70552	4.30178	4.41159	3.96542	3.91445	3.79388	3.94476	3.96006	4.21271	4.33119	4.08913	4.05519	4.01119	4.07143	3.9784	3.92212	4.08183	4.08913	4.0646	4.11223	4.33212	4.17348	4.08913	4.44937	3.89284
1425427_at	LOC639910	hypothetical protein LOC639910	4.27867	4.00651	3.7866	3.76275	3.98012	3.9525	3.86798	3.8276	3.9525	3.80807	3.9252	4.14651	4.14348	3.9525	4.23578	3.92273	3.8792	3.78729	4.36076	3.88339	3.91242	4.04508	3.80384	3.94219	4.41287
1437774_at			8.08917	8.00084	7.85118	8.34456	8.15841	8.03694	7.98014	8.09146	8.51878	8.07379	8.51704	8.51878	8.26117	8.39711	8.81812	8.8503	9.04142	8.82742	8.93231	8.82994	8.74891	8.85252	9.21603	8.99207	9.06104
1454856_x_at	Rpl35	ribosomal protein L35	13.358	13.3231	13.3038	13.1708	13.2759	13.3553	13.3082	13.2898	13.3026	13.2476	13.3236	13.2728	13.3968	13.4359	13.4006	13.4423	13.4867	13.3291	13.408	13.4076	13.463	13.4847	13.4719	13.5893	13.6152
1456694_x_at	Ptpn6	protein tyrosine phosphatase, non-receptor type 6	6.77605	6.92867	6.89562	6.70541	6.71576	6.66521	6.76054	6.61906	6.67319	6.8202	6.66918	6.60635	6.75009	6.93894	6.67612	6.61708	6.41697	6.62269	6.57845	6.82299	6.80226	6.76758	6.6407	6.70541	6.68519
1450116_at	Fam48a	family with sequence similarity 48, member A	8.6277	8.41806	8.29036	8.06913	7.95143	8.00399	7.82717	7.8507	8.15668	7.91443	7.95452	8.07322	8.28007	8.03415	7.10054	7.29188	7.38881	7.35256	7.3244	7.31389	7.31707	7.42609	7.46706	7.39538	7.4663
1435607_at	Grm2	glutamate receptor, metabotropic 2	6.38038	6.7306	6.85152	6.69505	6.63297	6.58667	6.85926	6.51621	6.55051	6.89189	6.63567	6.60302	6.77926	6.7948	6.62737	6.78247	6.47565	6.71124	6.48333	6.8131	6.94836	6.68911	6.46612	6.97212	6.60782
1456447_at	Rpl18	ribosomal protein L18	5.04854	5.08327	4.976	4.90063	5.02885	5.04611	4.8598	5.02885	5.23247	5.10489	5.12256	4.957	5.02997	5.25133	4.93765	4.9008	4.9749	4.88376	4.84045	5.21517	5.06918	4.9664	5.02885	5.09823	5.11913
1423404_at	Gkn1	gastrokine 1	4.04547	4.05308	3.95351	3.9001	3.91232	3.88839	4.06973	3.7885	3.908	3.97685	3.86769	3.72082	4.17682	3.92118	3.90485	3.97685	4.05459	3.97685	3.84396	4.0108	4.04196	4.25033	4.01562	4.05641	4.15039
1457989_at	Slc4a11	solute carrier family 4, sodium bicarbonate transporter-like, member 11	5.99135	6.17366	6.27055	5.81264	6.10237	5.84753	6.1148	5.93427	5.72218	6.28342	6.13724	5.87214	5.98528	6.1536	6.10888	6.24724	6.10014	6.16268	5.9301	6.10888	6.60553	6.26381	6.04562	6.37482	6.1883
1420400_at	Sval1	seminal vesicle antigen-like 1	3.36872	3.51887	3.58302	3.48427	3.31287	3.54964	3.73631	3.44997	3.35995	3.69358	3.47309	3.51993	3.57102	3.62392	3.55063	3.54498	3.18019	3.59612	3.51099	3.66742	3.63092	3.38052	3.47322	3.65934	3.49617
1459345_at			4.87115	4.79129	4.91195	4.71963	4.63284	4.55531	4.62693	4.55016	4.49603	4.92694	4.89856	4.79727	4.74437	4.82413	4.82537	4.52932	4.63017	4.63326	4.70286	4.80572	4.82789	4.76171	4.61767	4.89029	4.70737
1424137_at	Gprin1	G protein-regulated inducer of neurite outgrowth 1	6.27352	6.48171	6.56714	6.38349	6.37409	6.2974	6.38762	6.34537	6.31668	6.49199	6.40668	6.38497	6.42149	6.57846	6.51092	6.36758	6.31612	6.25889	6.25602	6.57447	6.64362	6.48277	6.32718	6.47471	6.61631
1448251_at	9030425E11Rik	RIKEN cDNA 9030425E11 gene	8.0451	8.07229	8.07721	6.01347	6.11304	6.39001	6.1929	6.59625	6.5649	6.4892	6.02428	6.39899	6.41653	6.22424	9.93492	9.88921	9.84786	10.045	10.1509	9.957	9.84997	9.97137	10.2512	10.0174	10.022
1430843_at	Gadl1	glutamate decarboxylase-like 1	6.26706	6.51698	6.69942	6.20425	6.3314	6.21366	6.48037	6.36066	6.16849	6.534	6.12043	6.18321	6.15823	6.6374	6.42964	6.36066	6.06332	6.40811	6.13002	6.43289	6.69424	6.39342	6.31222	6.55908	6.34268
1440341_at			4.41071	4.61845	4.57474	4.19998	4.34505	4.25897	4.19884	4.33502	4.62893	4.36271	4.6892	4.90726	4.4067	4.42532	4.38026	4.11105	4.54358	4.36009	4.21495	4.41913	4.33768	4.43063	4.40317	4.63504	4.39301
1433026_at	Tmpo	thymopoietin	6.14857	6.49483	6.34132	6.41878	6.26176	6.34356	6.24611	6.27227	6.18529	6.33052	6.16413	6.07752	6.64803	6.33052	6.35989	6.12215	6.34549	6.37126	6.59002	6.43123	6.5242	6.39153	6.30449	6.46376	6.33052
1425429_s_at	Hif3a	hypoxia inducible factor 3, alpha subunit	7.10269	7.30153	7.33575	7.18104	7.16521	7.07591	7.28262	7.17307	6.91983	7.29491	7.01669	6.97858	7.1118	7.46476	7.10343	7.18015	6.96325	7.17838	6.99872	7.60111	7.47481	7.33813	7.11841	7.4219	7.02233
1442851_at	C79818	expressed sequence C79818	5.58868	5.76494	5.85819	5.53383	5.66165	5.85231	5.68565	5.56168	5.52388	5.86176	5.48896	5.55868	5.82387	5.83583	5.68056	5.66165	5.38893	5.56806	5.43573	5.97616	6.0129	5.73523	5.77518	5.8029	5.67579
1454392_at	LOC100504561	hypothetical LOC100504561	4.10524	4.24123	4.12373	4.05035	4.05105	4.08703	4.06932	4.06932	4.06932	4.13616	3.90805	4.18437	4.0635	4.35554	4.08003	4.02429	3.83601	4.07011	4.16934	4.06932	4.16514	4.02887	4.02326	4.12007	4.15803
1456671_at	Tbrg3	transforming growth factor beta regulated gene 3	4.61866	4.61151	4.73136	4.70094	4.52568	4.62429	4.51642	4.63924	4.63596	4.61369	4.70929	4.35426	4.71141	4.8157	4.76269	4.51994	4.59124	4.57459	4.69843	4.39508	4.43936	4.62429	4.80055	4.87645	4.64204
1417540_at	Elf1	E74-like factor 1	9.33942	8.95145	8.98773	8.55851	8.48705	8.39399	8.13509	8.51204	8.55022	8.42347	8.69597	8.4701	8.63048	8.62181	9.11398	8.91497	9.13875	9.10934	9.19536	8.99951	8.89905	9.15268	9.2681	9.1816	9.27913
1422914_at	Sp5	trans-acting transcription factor 5	5.6078	5.84556	5.85919	5.63314	5.71869	5.8011	5.86558	5.64977	5.79761	5.86057	5.95174	5.84556	5.86811	5.8597	5.92466	5.88005	5.76326	5.79489	5.84556	6.01412	6.05643	5.80987	5.68587	6.12071	5.84537
1442603_at			3.48702	3.5353	3.59707	3.29603	3.43339	3.58222	3.57037	3.48199	3.60629	3.51782	3.59568	3.48299	3.54809	3.61842	3.39537	3.30524	3.59167	3.49383	3.46143	3.60727	3.56963	3.61645	3.71714	3.54	3.62717
1419396_at	Arid3a	AT rich interactive domain 3A (BRIGHT-like)	7.46298	7.78079	7.82096	7.43383	7.40949	7.34208	7.45347	7.28579	7.2517	7.59205	7.35227	7.64138	7.47125	7.61095	7.36082	7.35954	7.22477	7.30396	7.05979	7.53899	7.55888	7.33301	7.31693	7.56329	7.35221
1441978_at	Aqp6	aquaporin 6	3.85562	4.00698	3.83811	3.85157	3.81165	3.76618	3.87354	3.7633	3.81494	3.87957	3.75544	3.85515	3.85834	4.05233	3.83037	3.87957	3.68828	3.87957	3.85515	3.88774	3.98177	3.98559	3.8855	4.01138	3.88667
1436227_at	Lefty2	left-right determination factor 2	4.46054	4.35404	4.3087	4.03911	4.15001	4.36212	4.32112	4.36212	4.39735	4.51295	4.45671	4.45692	4.37716	4.28139	4.17444	4.46518	4.20773	4.45648	4.77739	4.23454	4.51295	4.47857	4.42486	4.32542	4.50666
1419807_at	D4Ertd335e	DNA segment, Chr 4, ERATO Doi 335, expressed	5.92315	6.15705	6.03519	5.77482	6.05378	5.93098	5.95116	5.69443	5.6744	6.04512	5.85998	5.93128	6.19866	5.93128	5.8907	5.93081	5.70209	5.86717	5.76028	6.15804	6.19414	5.95457	5.76942	6.03748	5.94165
1418857_at	Slc13a2	solute carrier family 13 (sodium-dependent dicarboxylate transporter), member 2	6.91838	7.19373	7.04192	6.88725	7.09951	7.14637	7.09863	6.97603	6.8258	7.17237	7.04046	6.87389	7.20588	7.17298	7.0874	7.15378	7.0874	7.28015	6.93869	7.2405	7.3428	7.07558	7.03584	7.4287	7.11337
1428790_at	Nfam1	Nfat activating molecule with ITAM motif 1	6.50369	6.57209	6.56568	6.41932	6.43331	6.36846	6.52422	6.47336	6.52014	6.66715	6.44475	6.54994	6.4544	6.64958	6.3994	6.29421	6.37136	6.60695	6.41703	6.78767	6.62284	6.43715	6.30449	6.54136	6.49369
1435433_at	Agap1	ArfGAP with GTPase domain, ankyrin repeat and PH domain 1	7.00933	6.99189	6.86691	7.93121	7.6651	7.57117	7.64587	7.60973	8.11953	7.77178	8.09326	8.04645	7.93793	7.79689	7.20864	7.05738	6.79814	7.3984	7.38897	7.24299	7.22553	7.0078	7.24452	7.17176	7.17666
1416276_a_at	Rps4x	ribosomal protein S4, X-linked	13.9075	13.9455	13.9406	13.866	13.8104	13.775	13.8249	13.8506	13.8692	13.8907	13.9127	14.0929	13.9429	13.981	13.9095	13.8897	13.8241	13.9095	13.8999	13.967	13.9608	13.994	13.9814	14.0338	14.0122
1424789_at	Zscan22	zinc finger and SCAN domain containing 22	7.24487	7.54076	7.55735	7.38469	7.43324	7.43415	7.29438	7.23821	7.38054	7.44246	7.52644	7.44389	7.4488	7.67446	7.41276	7.36671	7.37809	7.41412	7.17906	7.43324	7.47823	7.4362	7.33979	7.60893	7.49463
1458728_at			3.45411	3.88968	3.64359	3.84665	3.75479	3.63342	3.82471	3.66871	3.50113	3.86344	3.64795	3.63638	3.84311	3.93532	3.70909	3.62147	3.77372	3.70334	3.71972	3.86533	3.72195	3.64387	3.63665	3.98654	3.67964
1422041_at	Pilrb1	paired immunoglobin-like type 2 receptor beta 1	6.51177	6.57739	6.70153	6.3023	6.54345	6.37798	6.48085	6.30277	6.15209	6.51603	6.46608	6.32981	6.48359	6.62069	6.4892	6.58744	6.39442	6.46063	6.37355	6.50517	6.4909	6.56576	6.36398	6.77397	6.49717
1454449_at	Rabepk	Rab9 effector protein with kelch motifs	5.78464	5.90909	5.76439	5.62167	5.46112	5.77775	5.68213	5.50898	5.55096	5.86278	5.69994	5.78719	5.62634	5.90175	5.70116	5.60622	5.64665	5.52635	5.40531	5.84062	5.66274	5.50276	5.67216	5.74776	5.84469
1446303_at	Igf1r	insulin-like growth factor I receptor	7.20918	7.19016	7.26917	7.16585	6.96545	7.04731	7.1669	7.01878	6.94368	7.13644	6.97703	7.28596	7.14476	7.26132	7.34956	7.16585	7.23003	7.06144	7.12503	7.18039	7.16585	7.26366	7.10657	7.47245	7.26593
1459863_x_at	Gga1	golgi associated, gamma adaptin ear containing, ARF binding protein 1	6.4587	6.21607	6.30959	6.30959	6.30959	6.17308	6.37915	6.17252	6.23089	6.43716	6.28897	6.25837	6.62944	6.18574	6.28445	6.28203	6.08477	6.30959	6.31562	6.33303	6.38668	6.28221	6.30959	6.20954	6.49901
1430664_at	Zfp169	zinc finger protein 169	6.00366	6.12286	6.18038	6.20721	6.20575	6.20523	6.39979	6.21891	6.20721	6.22774	5.94055	6.03804	6.24867	6.45038	6.16052	6.27166	5.8919	6.18684	6.19793	6.22577	6.28078	6.13238	6.29876	6.33267	6.20063
1439800_at	Clip1 /// LOC100503214	CAP-GLY domain containing linker protein 1 /// hypothetical protein LOC100503214	5.68299	5.42143	5.51055	5.51081	5.51174	5.42143	5.5562	5.64304	5.80096	5.60193	5.72576	5.44011	5.7307	5.51884	5.59081	5.59081	5.6102	5.56584	5.64253	5.36456	5.59081	5.59081	5.68643	5.71808	5.70638
1455921_at	Ttc30a2	tetratricopeptide repeat domain 30A2	3.3848	3.31879	3.10827	3.35615	3.25798	3.33673	3.3848	3.46581	3.35103	3.3236	3.40255	3.46837	3.28213	3.63785	3.34343	3.48451	3.25289	3.24918	3.31307	3.5904	3.64436	3.67829	3.4581	3.58716	3.43066
1421153_at	Loxl4	lysyl oxidase-like 4	8.21095	8.06393	8.03556	6.63681	6.19726	6.68029	6.68307	6.53057	6.46172	6.32981	6.43848	6.3143	6.84661	6.44869	8.10537	8.09095	7.92406	8.17551	8.18337	8.0922	8.03092	8.11826	8.1491	8.12444	8.22402
1431911_at	4931423N10Rik	RIKEN cDNA 4931423N10 gene	4.37596	4.61197	4.24841	4.39971	4.38754	4.38954	4.29984	4.64241	4.47803	4.47933	4.19628	4.32491	4.46613	4.60345	4.52086	4.43638	4.39275	4.47803	4.47803	4.77129	4.74605	4.47803	4.4924	4.63625	4.56664
1454940_at	Gm8394 /// Psma5	predicted gene 8394 /// proteasome (prosome, macropain) subunit, alpha type 5	4.80755	4.9273	4.80463	4.61106	4.80009	4.83801	4.94897	4.94305	4.79106	5.1198	4.84036	4.89818	4.79478	4.9893	5.06129	4.84493	4.93362	4.98431	4.93028	4.62779	4.99658	4.94616	4.89723	5.29367	4.91687
1459080_at			4.86069	4.84951	4.61283	4.39667	4.56784	4.54319	4.46082	4.21978	4.51027	4.51708	4.45141	4.42448	4.49106	4.79863	4.37686	4.26942	4.29694	4.3706	4.41351	4.61746	4.60285	4.30547	4.45556	4.47176	4.43935
1447608_x_at	Nacc2	nucleus accumbens associated 2, BEN and BTB (POZ) domain containing	7.74682	8.03891	7.9942	7.72828	7.8416	7.73024	7.77596	7.64439	7.67597	7.92203	7.90548	7.66813	7.83359	7.98354	7.87168	7.85819	7.90172	7.78706	7.66918	7.92672	8.03867	7.90998	7.88992	8.12819	7.93424
1433969_at	Cdkl4	cyclin-dependent kinase-like 4	4.9133	4.77396	4.92018	4.60975	4.6816	4.55345	4.78616	4.81064	4.58908	4.91366	4.71398	4.44881	4.70234	4.81122	4.7402	4.81295	4.53121	4.65764	4.68848	4.78433	4.92129	4.79802	4.6509	5.03064	4.66483
1453251_at	Dhx30	DEAH (Asp-Glu-Ala-His) box polypeptide 30	4.11052	4.12821	4.37973	3.72868	3.79647	4.09431	4.0401	3.908	3.88943	3.98199	3.95601	4.13878	4.07628	3.9525	4.02888	3.89046	4.16003	4.12564	4.1832	4.26034	4.13235	4.2627	4.31692	4.16827	4.19505
1433759_at	Dpy19l1	dpy-19-like 1 (C. elegans)	10.6808	10.5258	10.6089	11.0928	11.0205	10.9088	11.03	11.1884	11.3452	11.1497	11.4418	11.4222	11.1646	11.1321	10.5603	10.5807	10.5332	10.7204	10.7329	10.6684	10.6169	10.7658	10.9327	10.6938	10.6836
1416223_at	Sh3bp5l	SH3 binding domain protein 5 like	9.44368	9.44806	9.32758	9.60485	9.61776	9.55836	9.75251	9.86074	9.8513	9.78148	9.71025	9.53868	9.7141	9.75516	9.69855	9.70036	9.65661	9.58933	9.69294	9.7501	9.77476	9.77817	9.73423	9.80205	9.89273
1421754_at	AY036118	cDNA sequence AY036118	10.0499	9.8187	9.8561	9.67468	9.68502	9.81691	9.7424	9.85955	9.77576	9.83913	10.2306	9.90326	9.78852	9.94447	9.92533	9.8502	10.2488	10.0858	10.0442	9.98184	10.0862	10.076	10.1608	10.1453	10.1422
1456522_at			4.02434	4.34184	4.094	3.83419	4.2603	4.25648	4.20301	4.03849	4.04513	4.20301	4.02666	4.15772	4.32555	4.19024	4.21115	4.50541	4.12548	4.20301	4.27624	4.05405	4.38843	3.93925	4.1679	4.33212	4.48988
1446353_at	Tubb6	Tubulin, beta 6	6.08047	6.11355	6.29564	6.23096	6.1151	6.1658	6.35774	6.0435	6.0369	6.25936	6.01446	6.14938	6.27352	6.34947	5.97923	6.04239	5.86425	5.97863	5.64646	6.19532	6.28654	5.80413	5.98521	6.16132	6.00119
1420061_s_at	AA675344	expressed sequence AA675344	4.42751	4.57068	4.46908	4.33284	4.26552	4.34075	4.26514	4.29437	4.30789	4.23893	4.40877	4.24838	4.50204	4.40513	4.40877	4.30393	4.35949	4.42307	4.52761	4.34075	4.14651	4.20204	4.2817	4.43816	4.52395
1443583_at	Ppp4r1l-ps	protein phosphatase 4, regulatory subunit 1-like, pseudogene	7.70643	7.95721	7.83891	8.02624	7.99814	8.01059	8.14684	7.99266	8.04431	8.30091	8.10651	8.15369	8.05496	8.24931	7.84347	7.82592	7.64068	7.8255	7.54348	8.1106	8.03033	7.86983	8.04834	7.98735	7.82592
1447209_at			6.32334	6.44622	6.40077	6.38893	6.54478	6.51305	6.55365	6.48728	6.36522	6.62398	6.38042	6.14347	6.56616	6.67904	6.50898	6.43866	6.56616	6.3643	6.22088	6.60805	6.74128	6.50898	6.58139	6.69368	6.59241
1444415_at			7.33431	7.5633	7.73988	7.21134	7.49661	7.52921	7.53032	7.33569	7.402	7.50287	7.1642	7.30741	7.47763	7.62676	7.50669	7.56932	7.33846	7.6508	7.55226	7.74266	7.87982	7.75378	7.60061	7.63789	7.62617
1455910_at	Klhdc3	kelch domain containing 3	8.90975	8.9619	9.19877	8.78561	8.94042	8.75419	8.9007	8.74125	8.78131	8.80067	8.76285	8.52175	8.93545	8.99747	8.78411	8.80152	8.72106	8.7332	8.65869	8.9665	9.12835	8.90554	8.84731	9.0822	8.78948
1439188_at	Cpsf6	cleavage and polyadenylation specific factor 6	4.47868	4.29583	4.33212	4.26716	4.14776	3.88837	4.04804	4.11215	4.01069	3.98756	4.28988	4.44013	3.8898	4.59069	4.30142	4.23019	4.70423	4.24841	3.8231	4.11648	4.26777	4.57913	4.30226	4.69099	4.45893
1459042_at	Rims3	regulating synaptic membrane exocytosis 3	4.5609	4.77457	4.90494	4.5495	4.4245	4.44719	4.44832	4.44119	4.43608	4.75905	4.43462	4.48115	4.45405	4.77129	4.60037	4.40125	4.45928	4.55181	4.51922	4.63922	4.65806	4.47229	4.48327	4.63288	4.61975
1449835_at	Pdcd1	programmed cell death 1	4.1258	4.35352	4.18361	3.98736	4.18361	4.30817	4.22805	4.14223	4.14083	4.26926	3.98486	3.8811	4.30643	4.29048	4.24896	4.07928	4.01642	4.3034	4.08879	4.42682	4.5246	4.18361	4.15996	4.2427	4.23302
1419409_at	Lce1b	late cornified envelope 1B	6.63973	6.79984	6.76256	6.57764	6.47524	6.56806	6.49438	6.58177	6.60486	6.6034	6.54217	6.3883	6.66364	6.69427	6.66326	6.79622	6.66099	6.75801	6.63807	6.86652	6.78864	6.6191	6.35464	7.04103	6.65167
1445814_at			4.70992	4.76764	4.57533	4.7652	4.77943	4.69246	4.85429	4.74539	4.59559	4.8538	4.54587	4.86965	4.91765	4.85095	4.81129	4.5442	4.7141	4.88269	4.77943	4.98156	4.93988	4.84001	4.77995	4.83864	4.76925
1437931_at	Tlr12	toll-like receptor 12	7.02845	7.17997	7.28353	7.24293	7.29723	7.13393	7.3262	7.23477	7.06092	7.44942	7.03742	7.166	7.36592	7.36063	7.23658	7.26035	7.15673	7.24293	7.24293	7.28896	7.45814	7.25302	7.10669	7.32478	7.3409
1416329_at	Cyfip1	cytoplasmic FMR1 interacting protein 1	11.6387	11.6783	11.6398	10.7465	10.6918	10.6109	10.7719	10.8319	11.0692	10.8625	10.9642	10.9629	10.8001	10.8431	11.3939	11.2687	11.2173	11.3695	11.4679	11.3873	11.4169	11.4112	11.4315	11.3742	11.4976
1420838_at	Ntrk2	neurotrophic tyrosine kinase, receptor, type 2	7.95056	8.1339	8.22698	7.84042	7.94248	7.9422	8.03592	7.88632	7.94755	8.12909	7.98879	8.12514	8.03592	8.05793	8.11522	8.03199	7.88542	8.03592	7.91392	8.26633	8.20251	8.11323	8.08467	8.3408	7.95796
1440642_at	D630042P16Rik	RIKEN cDNA D630042P16 gene	5.31196	5.46553	5.54692	5.20311	5.11585	5.3043	5.39242	5.13732	5.13	5.32915	5.33262	5.09107	5.32369	5.36891	5.49698	5.46671	5.26655	5.46093	5.44382	5.56513	5.7281	5.39577	5.33267	5.53804	5.52947
1444053_at	Ssbp1	single-stranded DNA binding protein 1	5.05085	4.92919	5.02154	4.93362	4.98622	4.78347	5.16229	5.04303	4.83399	5.07182	5.02154	4.8517	4.94396	5.13491	5.17617	4.97717	4.99379	4.99311	5.04383	4.94864	5.37006	5.19314	4.88123	5.40101	4.9217
1441370_at	Tmcc1	Transmembrane and coiled coil domains 1	4.90767	5.02305	5.23107	5.09563	5.23608	5.05828	5.09498	5.04315	4.98041	5.14228	5.00864	5.09498	5.23773	5.29859	5.00688	5.2441	4.9702	5.17079	4.47176	5.15441	5.15133	5.15595	4.77794	5.371	5.04971
1453066_at	2510022D24Rik	RIKEN cDNA 2510022D24 gene	7.93424	8.0194	8.07685	7.79118	7.96616	7.87682	8.06476	7.8513	7.85528	8.00501	7.90921	8.04758	8.09095	7.9413	7.78446	7.80401	7.78266	7.82338	7.6511	8.0646	8.2266	7.87177	8.0675	8.07469	7.73097
1443534_at			4.21431	4.47838	4.39313	3.94574	4.02556	4.16899	4.0247	4.01456	4.00623	4.15312	4.29435	4.40163	4.07544	4.29415	4.19167	4.16716	4.47773	4.22645	4.4858	4.22645	4.29774	4.16799	4.4176	4.47268	4.37407
1425313_at	Carf	calcium response factor	4.23655	4.18386	4.01545	4.23497	4.04694	4.24875	4.20325	4.15667	4.54278	4.20948	4.23018	4.25212	4.29613	4.3337	4.32721	4.32747	3.97986	4.08504	4.14495	4.26724	4.24539	4.48762	4.17692	4.39279	4.26056
1429496_x_at	2300002M23Rik	RIKEN cDNA 2300002M23 gene	4.09702	4.08553	4.19772	4.14594	4.1819	4.20452	4.32693	4.06951	4.20697	4.20452	4.05554	4.01861	4.27407	4.35672	4.16313	4.29157	4.02927	4.14205	4.16124	4.42912	4.56698	4.36311	4.07595	4.40726	4.22048
1449225_a_at	Mapk8ip2	mitogen-activated protein kinase 8 interacting protein 2	6.95642	7.0674	7.0259	6.8747	6.83904	7.03286	6.96063	6.89629	6.68011	7.16537	6.83467	7.01874	6.99063	7.11625	7.02806	7.02843	6.75338	6.91442	6.83332	7.19344	7.17328	7.02596	6.88012	7.16058	6.94717
1456947_at			5.89276	5.9557	5.92013	5.95449	6.36625	5.96358	5.98604	6.14298	6.26334	6.27151	6.39258	6.37093	6.17308	6.29183	5.88485	6.06037	5.85637	5.86027	5.77651	5.90446	5.93711	5.86248	5.83506	6.07047	6.08026
1423064_at	Dnmt3a	DNA methyltransferase 3A	6.97714	6.74246	6.87735	6.74246	6.70385	6.74246	6.64395	6.74246	7.0452	7.05652	6.81487	6.85341	6.91736	6.8169	6.52002	6.61654	6.47664	6.53636	6.63599	6.9065	6.71944	6.58417	6.74246	6.7202	6.57825
1439693_a_at	Fbxw16	F-box and WD-40 domain protein 16	7.43589	7.58673	7.38245	7.21542	7.40526	7.2676	7.44095	7.23101	7.19757	7.458	7.16058	7.60508	7.42411	7.44286	7.40884	7.52866	7.43041	7.41698	7.30801	7.68028	7.53841	7.50521	7.24547	7.66453	7.49512
1441134_at	Zfp518b	zinc finger protein 518B	5.21658	5.13772	5.25275	5.87192	5.57321	5.55781	5.65971	5.61722	5.85974	5.95699	5.74425	5.51533	5.72599	5.88388	5.47613	5.4512	5.14169	5.28167	5.56647	5.63277	5.59935	5.28795	5.43491	5.49421	5.53352
1432159_a_at	Tex13	testis expressed gene 13	5.57048	5.63784	5.64567	5.29188	5.48663	5.4009	5.54146	5.56024	5.38786	5.33031	5.42419	5.3745	5.65348	5.40699	5.60082	5.60082	5.35285	5.40861	5.61259	5.83864	5.88686	5.55212	5.56024	5.62214	5.71074
1419080_at	Gdnf	glial cell line derived neurotrophic factor	8.66508	8.53261	8.53261	6.30727	6.15668	6.09762	6.13667	6.09325	5.98027	6.06111	5.83631	5.80777	6.38222	6.26628	8.92859	8.92946	8.85373	9.42758	9.3787	9.19578	9.0816	9.27436	9.49707	8.98523	9.06761
1439308_at	Got1l1	glutamic-oxaloacetic transaminase 1-like 1	9.18603	9.48707	9.47288	9.22408	9.38583	9.29165	9.40125	9.09863	9.02436	9.38583	9.12469	9.28581	9.43328	9.44158	9.43556	9.48278	9.25632	9.33865	9.37442	9.57283	9.63451	9.4931	9.3771	9.59093	9.44566
1439374_x_at	Rps10	ribosomal protein S10	12.3118	12.3955	12.3503	12.3122	12.1386	12.2659	12.2317	12.221	12.2607	12.2681	12.3383	12.4327	12.3841	12.3673	12.2854	12.2264	12.3282	12.2771	12.3267	12.3965	12.3808	12.3045	12.3569	12.4636	12.3999
1447534_at			5.38374	5.6932	5.66699	5.67192	5.60452	5.60498	5.76927	5.72025	5.40241	5.75197	5.61515	5.66699	5.82203	5.70537	5.60082	5.79491	5.47843	5.59711	5.50329	6.0149	5.77851	5.69008	5.63969	5.82867	5.73296
1430678_at	5730457N03Rik	RIKEN cDNA 5730457N03 gene	4.18284	4.34191	4.41437	4.27082	4.25972	4.2959	4.29451	4.13191	4.22354	4.36271	4.14698	4.23814	4.29763	4.52591	4.36173	4.29249	4.06696	4.29889	4.23251	4.42504	4.23525	4.2959	4.34671	4.3687	4.36745
1431904_at	4933427G17Rik	RIKEN cDNA 4933427G17 gene	4.72349	4.82548	4.47854	4.38696	4.47649	4.6619	4.70265	4.45771	4.65517	4.53243	4.759	4.6619	4.624	4.66534	4.7411	4.75634	4.52237	4.43918	4.70359	4.65517	4.28	4.71769	4.75736	4.79952	4.77329
1416596_at	Slc44a4	solute carrier family 44, member 4	7.13692	7.16176	7.04032	6.89717	6.78452	6.88984	6.79617	6.87247	6.46167	7.04105	6.66383	6.8815	6.9252	7.06021	6.6869	6.78272	6.83052	6.81608	6.67005	7.1101	7.04589	7.02642	6.76862	7.12283	6.63861
1417088_at	Zfp346	zinc finger protein 346	8.41812	8.24124	8.35555	8.35314	8.37329	8.4052	8.23381	8.43379	8.49143	8.36204	8.4052	8.45605	8.49935	8.52572	8.12184	8.29441	8.45258	8.78722	8.73584	8.17311	8.20424	8.4052	8.49194	8.43594	8.38262
1438403_s_at	Malat1	metastasis associated lung adenocarcinoma transcript 1 (non-coding RNA)	11.7271	11.6243	11.6116	11.8247	11.545	11.7263	10.9323	10.9349	11.826	11.1852	11.6465	11.9177	11.8657	11.8021	11.1722	10.9107	11.3706	10.8012	11.1757	10.645	10.9311	11.3151	11.5637	11.3179	11.2618
1455411_at			6.53577	6.62255	6.60992	6.45393	6.40109	6.55595	6.51191	6.38468	6.31788	6.43417	6.51952	6.40797	6.54491	6.66558	6.58962	6.60042	6.61725	6.59476	6.56433	6.49395	6.82654	6.52839	6.48743	6.56421	6.92722
1456817_at			6.13304	5.97737	6.12424	5.88903	6.00537	6.00537	5.96988	5.8171	5.75117	6.04924	5.86253	5.89092	6.05062	6.15209	6.02249	6.00537	5.95911	5.95353	6.31488	6.02249	6.30191	6.20535	6.08127	6.04687	6.16219
1445836_at			6.2121	6.40321	6.32412	6.0937	6.22115	6.20654	6.17171	6.13991	6.13375	6.33145	6.34709	6.02926	6.27242	6.34465	6.22468	6.21675	6.06827	6.07806	5.7652	6.27681	6.327	6.275	6.23304	6.46244	6.11858
1421543_at	Fbxo4	F-box protein 4	5.04647	5.14747	5.11323	4.91302	4.91969	4.95065	4.92582	5.0484	4.95817	4.99872	4.83972	5.08529	4.95169	5.17334	4.86385	5.07103	4.87679	5.20132	4.91916	5.24416	5.15224	5.00161	5.09339	5.11013	5.04311
1460619_at	Mfsd9	major facilitator superfamily domain containing 9	6.66954	6.62073	6.6359	6.59173	6.53342	6.47287	6.23195	6.52966	6.63202	6.26076	6.53902	6.34549	6.58265	6.75188	5.7567	6.13928	6.04423	6.27501	6.20043	5.59796	5.75833	6.1726	6.34549	6.12378	6.12309
1436440_at	Slc25a12	solute carrier family 25 (mitochondrial carrier, Aralar), member 12	6.34989	6.51313	6.57023	6.51308	6.66494	6.50135	6.51127	6.3177	6.23731	6.52974	6.45635	6.854	6.59301	6.79538	6.59387	6.47171	6.60122	6.5543	6.40915	6.82611	6.6888	6.69973	6.78206	6.81315	6.5543
1428313_at	Zswim3	zinc finger, SWIM domain containing 3	7.58708	7.68737	7.59884	7.63727	7.55374	7.59931	7.4775	7.59454	7.55748	7.52705	7.38163	7.30589	7.70453	7.75735	7.54327	7.4667	7.50713	7.33628	7.35961	7.37101	7.49815	7.46022	7.38485	7.64271	7.67391
1449261_at	Pbx2	pre B-cell leukemia transcription factor 2	7.44356	7.35644	7.44193	7.60929	7.44438	7.42835	7.28257	7.62176	7.68228	7.64682	7.66613	7.42185	7.58269	7.67356	7.32056	7.17615	7.34565	7.30007	7.44621	7.42185	7.34434	7.26796	7.34487	7.35807	7.43158
1448906_at	Cdh16	cadherin 16	6.12224	6.49858	6.59964	6.09966	6.44684	6.27893	6.54334	6.29994	6.11669	6.47453	6.0635	6.12461	6.31672	6.50135	6.34466	6.32587	6.27523	6.2537	6.27873	6.60597	6.73816	6.38522	6.33724	6.51039	6.35322
1447284_at	Trem1	triggering receptor expressed on myeloid cells 1	6.15887	6.52663	6.36062	6.30183	6.39206	6.24433	6.55565	6.24542	6.22087	6.36241	6.16804	6.39177	6.50109	6.39177	6.4508	6.45613	6.24189	6.28322	6.12343	6.58921	6.58841	6.4741	6.54754	6.56531	6.46437
1437162_at			4.40742	4.71167	4.57499	4.68172	4.26097	4.54649	4.74461	4.694	4.53339	4.7025	4.96671	5.03353	4.52837	4.73136	4.88543	4.8671	5.34787	4.87652	5.32856	4.52775	4.62129	4.75382	5.31847	4.93617	5.35612
1431141_at	2610507I01Rik	RIKEN cDNA 2610507I01 gene	5.70489	6.16328	5.99905	5.93497	6.15338	6.05472	6.34448	5.98552	5.78084	6.2815	5.98917	6.01015	6.13414	6.22787	6.85256	6.62226	6.66554	6.50938	7.05904	6.81088	6.8316	6.73409	6.76607	6.64196	7.02537
1421234_at	Hnf1a	HNF1 homeobox A	5.55311	5.44203	5.67661	5.53805	5.65752	5.51863	5.4284	5.58663	5.3206	5.45431	5.49082	5.51356	5.66775	5.74137	5.56474	5.39282	5.56462	5.61828	5.61083	5.71115	5.83081	5.4003	5.42858	5.79215	5.53439
1443670_at	Odf3b	outer dense fiber of sperm tails 3B	7.75995	7.83561	7.86217	7.65617	7.61858	7.56635	7.60343	7.34974	7.42181	7.68786	7.37615	7.55116	7.71183	7.78166	7.68277	7.81258	7.55117	7.74923	7.72001	8.02386	8.03772	7.82208	7.76675	7.90807	7.75284
1453185_at	Sfrs18	serine/arginine-rich splicing factor 18	8.62197	8.27582	8.36211	7.89624	7.93843	8.14645	7.92641	7.83074	8.07383	7.72802	7.94051	8.04106	8.23149	8.02177	8.05199	8.16769	8.18094	8.07113	8.28735	8.08276	7.98221	8.15901	8.53147	8.16243	8.3774
1457007_at			7.03666	7.19776	7.08995	7.08742	7.12402	6.93189	7.13268	7.08404	7.00782	7.2677	7.1093	7.01874	7.00121	7.35976	7.09552	7.15086	7.05445	7.14898	6.89707	7.14873	7.3831	7.1163	7.03286	7.31065	7.12558
1454390_at	Lrch4	leucine-rich repeats and calponin homology (CH) domain containing 4	7.3028	7.47847	7.43692	7.21071	7.22247	7.43994	7.3586	7.2879	7.32479	7.43084	7.13007	7.47847	7.45266	7.39476	7.35928	7.20667	7.18795	7.12412	7.1118	7.33579	7.46047	7.18884	7.27244	7.22838	7.52138
1457890_at	D6Ertd234e	DNA segment, Chr 6, ERATO Doi 234, expressed	6.00259	5.78303	6.12871	5.95966	6.06259	6.08921	6.07517	6.00699	5.88892	6.24017	5.98291	5.80142	6.1486	6.19078	6.05574	5.94434	5.83137	6.15012	5.97887	5.88811	6.12027	6.03605	5.98355	6.09746	6.03345
1455992_at	Vgll4	vestigial like 4 (Drosophila)	7.29877	7.48478	7.55526	7.8485	7.60473	7.71283	7.80241	7.72137	7.81315	7.8389	7.7087	7.70756	7.76657	7.94252	8.02333	7.84261	8.05731	7.9825	7.83047	7.90145	7.9173	8.07112	7.92923	8.19054	8.01199
1429387_at	Grap	GRB2-related adaptor protein	4.65375	4.62719	4.52602	4.27207	4.37278	4.33248	4.69755	4.49317	4.48682	4.38191	4.39679	4.41025	4.38972	4.52687	4.54394	4.7814	4.35738	4.70971	4.57541	4.74612	4.74643	4.7041	4.6899	4.54394	4.85644
1449245_at	Grin2c	glutamate receptor, ionotropic, NMDA2C (epsilon 3)	6.14021	6.15139	6.17486	5.85228	5.97958	6.01403	6.23412	6.08087	6.02841	6.00781	5.80087	5.93244	5.90659	6.2554	6.01998	5.93617	6.01843	5.90416	6.03011	6.20799	6.08658	6.01998	5.99845	6.16733	6.02856
1442047_at	Rreb1	ras responsive element binding protein 1	6.65868	6.5552	6.68072	6.54068	6.59625	6.61785	6.5594	6.41832	6.58343	6.65116	6.36112	6.75977	6.88567	6.54878	6.67912	6.57325	6.39657	6.59327	6.57443	6.68222	6.58603	6.70377	6.53677	6.60675	6.71157
1445593_at			4.81467	5.03094	4.99209	5.09062	4.9959	4.93782	4.90984	4.94305	4.76033	4.88625	4.86606	4.78078	5.24561	5.03512	5.01823	4.9786	4.82831	5.05011	4.99078	5.16521	5.1118	5.06727	5.02778	5.10093	5.09836
1435954_at	Zfp710	zinc finger protein 710	6.89698	7.32554	7.19955	7.22016	7.02828	7.14562	7.20426	6.96092	7.25183	7.3393	6.95868	6.98704	7.18152	7.34541	7.31804	7.30998	7.07082	7.10099	7.16739	7.61721	7.5009	7.51483	7.34489	7.59963	7.17063
1460072_at			6.2444	6.4685	6.64035	6.47729	6.43777	6.55884	6.63567	6.51606	6.21048	6.63668	6.30548	6.21266	6.60329	6.6434	6.42705	6.23248	6.43138	6.4685	6.17837	6.67962	6.64454	6.4025	6.42241	6.67538	6.3213
1431538_at	4931415C17Rik	RIKEN cDNA 4931415C17 gene	3.38739	3.69613	3.68814	3.59067	3.53508	3.66355	3.61975	3.52725	3.55198	3.78848	3.5197	3.65221	3.65478	3.80169	3.7207	3.68078	3.4635	3.91195	3.63507	3.68963	3.91804	3.51891	3.66854	3.82801	3.65938
1431391_at	Ralgps1	Ral GEF with PH domain and SH3 binding motif 1	6.19044	6.4115	6.43822	6.57535	6.4892	6.49777	6.65125	6.38974	6.37535	6.53374	6.43793	6.46432	6.46459	6.84015	6.6408	6.42824	6.46632	6.36782	6.21337	6.65668	6.70715	6.4892	6.46529	6.81753	6.46145
1459903_at	Sema7a	sema domain, immunoglobulin domain (Ig), and GPI membrane anchor, (semaphorin) 7A	7.74305	7.91639	7.90925	6.029	6.00192	6.0419	6.12911	6.03926	5.77931	6.20425	5.91927	5.93141	6.21042	6.10121	6.1035	6.08848	5.94606	6.03053	6.00152	6.3151	6.25704	6.08155	5.93586	6.24583	6.0841
1436634_at	Robo3	roundabout homolog 3 (Drosophila)	5.2027	5.14608	5.1863	5.11889	5.15555	4.91931	5.09976	5.08401	4.74571	5.06639	5.01789	5.15555	5.21074	5.18141	5.26781	5.15333	5.31095	5.0959	5.61249	5.30071	5.35741	4.95524	5.10576	5.22524	5.48594
1444306_at	Msi1	Musashi homolog 1(Drosophila)	4.74008	4.7492	4.80712	4.74079	4.90705	4.90705	4.7677	4.90705	4.90705	5.10867	5.08828	4.89109	4.70144	5.26427	5.01567	4.78482	4.87809	4.88193	5.21149	4.95105	4.97067	4.94538	4.9957	5.03343	5.00384
1443440_at			4.8921	5.10173	5.15739	4.99653	4.90274	4.95328	4.88554	4.91293	4.94782	4.99537	4.90858	4.95182	5.09484	5.06918	4.99537	5.12778	4.73334	4.96027	4.90424	5.42944	5.03606	5.08794	5.07526	5.09264	5.03968
1446806_at			6.67347	7.09599	6.97961	6.68623	6.7959	6.82215	6.90335	6.9448	6.82626	7.04782	6.86368	6.62635	6.90632	6.8918	6.84437	6.68347	6.62282	6.75626	6.764	7.06654	6.99587	6.85935	6.60485	6.88106	6.76734
1422269_at	Insm2	insulinoma-associated 2	4.25556	4.54019	4.57421	4.30279	4.43871	4.22963	4.36176	4.26802	4.30853	4.39301	4.20019	4.28207	4.35153	4.55777	4.63279	4.44983	4.39301	4.66231	4.4671	4.71759	4.71189	4.40859	4.65624	4.73479	4.55356
1442541_at	Oaz2	Ornithine decarboxylase antizyme 2	6.66777	7.02926	7.08891	6.89033	6.95446	6.79784	6.92405	6.82772	6.69131	6.96595	6.77475	6.95835	6.94292	7.08017	6.94853	6.89933	6.89933	6.89933	6.8329	7.02011	6.99587	6.89933	6.75212	7.1505	6.9315
1442131_at	LOC100503166	hypothetical LOC100503166	5.17139	5.25429	5.22237	5.114	5.0911	5.06851	4.94567	5.17139	5.13476	5.13102	5.20123	4.90295	5.16816	5.27536	5.3172	5.17139	5.30086	5.02876	5.13179	5.06862	5.35638	5.31576	5.1404	5.52136	5.30086
1449748_at	AA517023	expressed sequence AA517023	3.92534	3.88077	3.75813	3.78151	3.79433	3.71643	3.80014	4.0564	3.647	3.82205	3.83337	3.62622	3.82676	3.96208	3.69194	3.62929	3.78151	3.66911	3.73108	3.98066	3.71459	3.97709	3.84451	3.73523	3.92282
1433203_at	6030400A10Rik	RIKEN cDNA 6030400A10 gene	5.00517	5.11112	5.02271	4.85205	5.15595	4.87469	5.0612	5.00251	4.73606	5.17483	5.0953	4.97093	5.08672	5.0953	4.82537	5.07236	5.38694	5.12558	5.03472	5.07144	5.38782	5.20597	5.27199	5.2909	5.16415
1416509_at	Tm9sf3	transmembrane 9 superfamily member 3	11.1507	11.1342	11.0718	11.2443	11.1764	11.1516	11.1164	11.2862	11.3394	11.2798	11.4064	11.3227	11.2629	11.3788	11.0681	10.909	11.0195	11.0374	11.1189	10.9968	10.8561	11.0437	11.1477	11.0636	11.1455
1439717_at	Gabrg3	gamma-aminobutyric acid (GABA) A receptor, subunit gamma 3	4.2959	4.2959	4.35658	4.33992	4.28852	4.22915	4.69579	4.19025	4.2959	4.30896	4.25423	4.12435	4.29326	4.53849	4.29259	4.245	4.22573	4.17274	4.20025	4.30242	4.47367	4.2959	4.31543	4.45431	4.29104
1443492_at			4.50511	4.88632	4.76699	4.69804	4.63575	4.75796	4.81309	4.63036	4.7721	4.93117	4.65111	4.58063	4.9227	4.73136	4.47635	4.80253	4.60684	4.62464	4.38641	4.64393	4.87927	4.70856	4.63966	4.82307	4.6775
1456002_at	Xpa	xeroderma pigmentosum, complementation group A	3.612	3.7049	3.44339	3.73342	3.53547	3.51107	3.7602	3.5456	3.53575	3.45382	3.34251	3.58755	3.83419	3.612	3.66081	3.63317	3.70403	3.66583	3.75853	3.55933	3.77994	3.4503	3.5177	3.85737	3.73712
1440790_x_at			3.33728	3.28108	3.18289	3.14142	3.27598	3.29132	3.34457	3.32046	3.27709	3.40464	3.20909	3.1521	3.45742	3.27398	3.33728	3.41088	3.11939	3.39892	3.39727	3.5022	3.39978	3.33728	3.55701	3.42321	3.44847
1457355_at	Pnpla8	patatin-like phospholipase domain containing 8	6.55989	6.85035	6.84128	6.64641	6.78779	6.79389	6.85453	6.79434	6.72511	6.9076	6.6828	6.58472	6.90606	6.83814	6.75159	6.77661	6.67527	6.85666	6.83003	7.0031	7.11917	6.78711	6.7611	7.00797	6.72126
1439927_at			6.14528	6.32688	6.41204	6.19783	6.04053	6.02001	6.23404	5.97186	5.99827	6.34561	5.79118	6.15405	6.22996	6.20098	6.18942	6.25326	6.18692	6.09296	6.0465	6.40132	6.30267	6.19783	6.26381	6.49864	6.20098
1456397_at	Cdh4	cadherin 4	6.17171	6.38968	6.2867	6.23245	6.39655	6.42014	6.49561	6.35539	6.42014	6.42014	6.36579	6.49687	6.5118	6.44613	6.52473	6.38381	6.42014	6.46316	6.57051	6.34928	6.55894	6.45049	6.40166	6.55423	6.6392
1430394_a_at	Abcb9	ATP-binding cassette, sub-family B (MDR/TAP), member 9	5.34154	5.64978	5.60425	5.79778	5.76001	5.59058	5.64369	5.68737	5.34062	5.93457	5.6172	5.83493	5.79791	5.89273	5.47441	5.59657	5.3325	5.60193	5.32343	5.74785	5.68073	5.67844	5.25482	5.63362	5.54842
1460488_at	Zbtb4	zinc finger and BTB domain containing 4	6.86732	7.13272	7.10243	6.87463	6.76673	6.78321	6.88954	6.80008	6.64099	6.95601	6.75686	6.87968	6.95451	6.91986	6.95248	6.92435	6.78076	6.95008	6.81647	7.11347	7.19886	6.97396	6.90537	7.13106	6.94135
1439809_at	Pramel7	preferentially expressed antigen in melanoma like 7	4.03481	4.32462	4.14053	4.33212	4.36819	4.30375	4.33212	4.26801	4.37341	4.5274	4.39937	4.24627	4.3763	4.55033	4.1966	4.19265	4.3116	4.36289	4.38687	4.47004	4.29585	4.33364	4.31059	4.4313	4.32995
1423002_at	Pag1	phosphoprotein associated with glycosphingolipid microdomains 1	7.21028	7.62756	7.68009	7.54641	7.44488	7.36008	7.54179	7.44488	7.40486	7.63062	7.51104	7.55538	7.56019	7.59781	7.34836	7.39819	7.35362	7.31754	7.17961	7.42823	7.48956	7.47178	7.40615	7.50235	7.50863
1440078_at			5.87889	5.86781	5.89298	5.68022	5.89863	5.9354	5.88253	5.87889	5.94094	5.98558	5.87889	5.96145	5.91405	6.01908	5.45083	5.82012	6.04892	5.91739	5.79531	5.6343	5.71498	5.86415	5.7877	5.87889	5.92701
1444982_at	C230007H23Rik	RIKEN cDNA C230007H23 gene	6.14793	5.97076	5.84556	5.84553	6.02841	5.87206	6.0296	5.78424	5.85601	5.89844	5.97863	6.11614	6.04986	6.03739	5.96369	6.12418	5.80702	5.98101	5.81358	5.88412	6.07903	5.99867	5.98435	6.1293	6.03098
1427503_at	AI324046	expressed sequence AI324046	6.45835	6.56185	6.49242	6.47889	6.54993	6.49735	6.48298	6.41412	6.61316	6.71083	6.51971	6.19841	6.47889	6.79447	6.40829	6.6323	6.32237	6.38267	6.37001	6.36728	6.451	6.47889	6.31578	6.64781	6.51832
1424855_at	Olah	oleoyl-ACP hydrolase	4.32649	4.5422	4.53	4.37003	4.40217	4.31342	4.45019	4.37846	4.2064	4.49282	4.33096	4.25067	4.53068	4.44882	4.43385	4.56991	4.42914	4.47649	4.4403	4.76363	4.7573	4.80622	4.60754	4.65075	4.57205
1446057_at	Rlf	rearranged L-myc fusion sequence	6.85556	7.03274	6.94534	6.9207	6.8103	6.76884	6.86176	6.84124	6.67681	6.9207	6.74246	6.7706	6.89933	7.02277	6.9207	6.9207	7.06917	6.99231	6.86514	7.22722	7.21728	6.86881	6.82291	7.07547	7.14717
1438377_x_at	Slc13a3	solute carrier family 13 (sodium-dependent dicarboxylate transporter), member 3	5.09488	4.74799	4.77419	4.81966	4.88255	5.08641	4.91929	4.99244	5.12495	5.03839	4.99373	4.98463	5.09383	5.02079	5.23827	4.78584	5.04362	5.02122	5.50843	4.89644	4.82195	5.02996	5.28948	4.99649	5.30601
1433418_at			4.48716	4.52066	4.7626	4.44587	4.7626	4.70392	4.77044	4.69579	4.70632	4.97567	4.54435	4.58785	4.79905	4.73136	4.75736	4.79404	4.55258	4.92812	4.62134	4.89734	5.19168	4.83132	4.79278	4.76033	4.8985
1435844_at	A330009N23Rik	RIKEN cDNA A330009N23 gene	6.88816	7.01982	6.93067	6.62391	6.73431	6.59712	6.79962	6.66128	6.5649	6.95587	6.69113	6.70484	6.59146	6.96738	6.85536	6.72997	6.75985	6.86053	6.7552	6.98667	7.03095	6.92183	6.83821	6.98491	6.81795
1426209_at	Strn4	striatin, calmodulin binding protein 4	9.57037	9.53975	9.5641	9.29311	9.23069	9.26267	9.32449	9.40197	9.51954	9.42424	9.46939	9.47017	9.46631	9.31326	9.42961	9.48412	9.48514	9.66938	9.57749	9.68203	9.64019	9.69157	9.61233	9.51223	9.65532
1444303_at	LOC100503986	hypothetical LOC100503986	5.07106	4.79054	5.1273	4.98879	5.01412	5.09655	5.13068	5.01388	4.85859	5.00206	4.85096	5.09283	5.2249	5.09655	4.95177	5.26566	5.17283	5.15266	5.22989	5.18501	5.28327	5.12546	5.08966	5.09655	5.4023
1432508_at	1700113I22Rik	RIKEN cDNA 1700113I22 gene	4.837	4.69641	4.47005	4.63169	4.92404	4.90349	4.68503	4.80633	4.73015	4.82379	4.55538	4.65166	4.82536	5.06918	4.75658	4.78435	4.65693	4.56401	5.32354	4.59985	4.92846	4.61699	4.66915	4.81514	4.86024
1416420_a_at	Rpl9	ribosomal protein L9	13.6884	13.7963	13.7806	13.6667	13.724	13.7408	13.7285	13.7521	13.7232	13.7846	13.8697	13.7532	13.7964	13.8796	13.7907	13.7572	13.8665	13.76	13.806	13.8099	13.8119	13.8607	13.8976	13.936	13.911
1442158_at	Mast4	microtubule associated serine/threonine kinase family member 4	3.79484	3.94774	3.98117	3.89621	3.67082	3.85275	3.82363	3.94651	3.80918	3.64107	3.81739	4.29932	3.93462	3.93323	3.86987	3.91385	3.8111	3.92301	3.96061	4.00182	3.7325	4.09232	3.91094	3.93935	4.00354
1452405_x_at	A130082M07Rik	RIKEN cDNA A130082M07 gene	6.05597	6.21588	6.19691	6.35579	6.41665	6.27055	6.60955	6.33371	6.75363	6.7097	6.77866	6.97379	6.24125	6.70868	6.04512	5.91972	5.78131	5.92852	5.71925	6.27022	6.31057	6.03105	5.96742	6.20726	5.89023
1421216_a_at	Ids	iduronate 2-sulfatase	7.57762	7.4327	7.42804	6.76658	6.90778	6.86733	6.77813	6.77285	6.9044	6.79216	7.0929	7.0929	7.0929	6.85597	7.09366	7.11236	6.96312	7.14746	7.23649	7.11627	7.20176	7.24379	7.23086	7.13693	7.22778
1460246_at	Mecp2	methyl CpG binding protein 2	8.43894	8.13924	8.13482	8.4136	8.34328	8.35759	8.33464	8.50898	8.74226	8.57684	8.73062	8.54849	8.54877	8.44776	8.52959	8.50984	8.46332	8.844	8.76272	8.66018	8.66498	8.77126	8.7703	8.5178	8.70168
1429578_at	Prss52	protease, serine, 52	4.80508	4.99797	5.04926	4.80172	4.99797	4.8786	5.09326	4.90334	4.86671	5.08897	4.9598	5.05813	4.98809	5.05088	5.0999	4.81333	4.99956	5.09349	4.8939	4.95987	5.05228	4.96643	5.03679	5.19454	4.98715
1453503_at	Spink12	serine peptidase inhibitor, Kazal type 11	5.25231	5.45826	4.98441	5.10644	5.09021	5.08183	4.94128	4.91102	4.90331	5.41188	5.13042	5.16371	5.27648	5.16244	5.23892	5.11731	5.03618	5.11491	4.85841	5.59672	5.41818	5.54554	5.03518	5.38387	5.1235
1439978_at	Srcap	Snf2-related CREBBP activator protein	5.29838	5.1828	4.94189	4.75986	5.04646	4.87508	5.04292	4.83849	5.00144	4.89265	4.81577	5.07257	5.08448	4.95639	4.98359	4.8953	5.38004	5.20865	5.31718	5.07791	4.92278	5.14244	5.25873	5.1346	5.25399
1444300_at	Gpr125	G protein-coupled receptor 125	5.26401	5.26842	5.33552	5.07522	5.21349	5.18814	5.54621	5.18944	5.05363	5.19088	5.02796	5.59419	5.34859	5.22221	5.20361	5.08081	5.36396	5.28108	5.47898	5.40085	5.4148	5.33159	5.43926	5.30966	5.35919
1415701_x_at	Rpl23	ribosomal protein L23	14.2105	14.2185	14.2313	14.096	14.1141	14.0727	14.1119	14.1309	14.1419	14.0906	14.1715	14.0701	14.2201	14.2212	14.1127	14.1114	14.1034	14.1602	14.1593	14.1691	14.1826	14.1798	14.139	14.2537	14.2024
1434652_at	Cdc42bpb	CDC42 binding protein kinase beta	8.97817	8.96163	8.97987	9.09489	9.11786	9.08722	9.01763	8.9604	9.3653	9.02623	9.18207	9.20256	9.25319	9.1996	8.32306	8.45316	8.41396	8.58389	8.49983	8.68075	8.55371	8.47355	8.63184	8.39156	8.6361
1459486_at	AU022240	expressed sequence AU022240	4.49909	4.45202	4.34011	4.49738	4.30628	4.5351	4.60759	4.30348	4.33346	4.55346	4.33495	4.55382	4.60009	4.54518	4.5604	4.61743	4.39772	4.49909	4.62204	4.54721	4.53847	4.76413	4.46264	4.48061	4.77427
1456481_at	Esyt3	extended synaptotagmin-like protein 3	6.67503	6.86565	6.76439	6.68956	6.59438	6.87421	6.79382	6.71541	6.98015	6.91683	6.84062	6.93123	6.74303	6.9485	6.7742	6.75197	6.66317	6.45149	6.6964	6.75427	6.96432	6.46459	6.71139	6.80559	6.85876
1427336_at	Aldh8a1	aldehyde dehydrogenase 8 family, member A1	7.42582	7.59444	7.60825	7.5296	7.50349	7.3072	7.44367	7.38065	7.30146	7.44356	7.35947	7.26448	7.62202	7.52412	7.4917	7.37406	7.32959	7.43713	7.41823	7.62255	7.59856	7.46789	7.38499	7.65108	7.44108
1428295_at	Synpo2l	synaptopodin 2-like	3.27539	3.34601	3.32573	3.22531	3.1597	3.30512	3.22296	3.2047	3.21973	3.16585	3.29386	3.22778	3.45082	3.26135	3.56712	3.12074	3.2484	3.38443	3.36749	3.28233	3.15608	3.19663	3.37141	3.3338	3.5908
1444999_at	C77651	expressed sequence C77651	4.17711	4.35806	4.30351	4.16805	4.12036	4.11084	4.26533	4.25223	3.98668	4.17064	4.24448	4.20664	4.22686	4.2906	4.26379	4.24603	4.11457	4.22138	4.33212	4.24448	4.28143	4.3656	4.33212	4.49511	4.20277
1426661_at	Rpl27a	ribosomal protein L27A	13.6877	13.6977	13.7004	13.4807	13.4265	13.4069	13.4404	13.4062	13.5248	13.5159	13.5387	13.4834	13.5031	13.624	13.6464	13.6334	13.6512	13.6502	13.6245	13.6507	13.6649	13.6833	13.7675	13.7835	13.7457
1418903_at	Aqp2	aquaporin 2	7.32396	7.35132	7.26274	7.17978	7.30337	7.18184	7.22013	7.13407	7.15232	7.41142	7.20588	7.35557	7.33728	7.357	7.55604	7.28457	7.20893	7.47815	7.40985	7.63135	7.65136	7.46709	7.34355	7.55765	7.41142
1459766_x_at	Sf1	splicing factor 1	11.6505	11.4277	11.4256	11.3249	11.4168	11.5268	11.2252	11.3925	11.607	11.029	11.3951	11.682	11.7596	11.337	11.521	11.4469	11.4042	11.1055	11.4408	11.125	11.1659	11.3006	11.5135	11.2566	11.8876
1446409_at	Gtdc1	glycosyltransferase-like domain containing 1	3.62264	3.53074	3.53942	3.4358	3.5737	3.48035	3.54166	3.46634	3.54935	3.31164	3.54935	3.50233	3.73753	3.5063	3.5353	3.60332	3.53589	3.42975	3.45727	3.50912	3.56638	3.5557	3.59649	3.77695	3.56701
1436265_at	Gm10419	predicted gene 10419	5.2266	5.27309	5.16683	4.74954	5.17938	4.92907	5.002	4.88597	4.99815	5.16592	4.68615	4.85032	5.11553	5.04012	5.1611	4.9245	5.03496	4.92361	5.04292	4.97258	5.24865	5.09965	4.86639	5.44111	4.86387
1427726_at	H2-D1	histocompatibility 2, D region locus 1	6.74731	7.02521	7.16721	6.9226	6.79815	6.9226	6.98761	6.82872	6.8444	7.13709	6.75676	6.78583	6.96621	7.04629	6.91227	6.91805	6.74945	6.80882	6.69485	7.12633	6.99367	6.84778	6.72722	7.0471	6.9226
1441736_at			3.42757	3.64297	3.63704	3.56121	3.50881	3.47006	3.66796	3.48206	3.4325	3.58355	3.50565	3.55847	3.58355	3.69296	3.7462	3.56186	3.45094	3.51117	3.50283	3.82653	3.52573	3.69587	3.75788	3.83929	3.62099
1456849_at			5.90629	6.26337	6.40556	6.07095	6.21874	6.06373	6.26574	6.32135	6.11535	6.21964	6.21403	6.07529	6.26108	6.22428	6.09483	6.24692	6.3275	6.22704	6.13271	6.4508	6.27648	6.22428	6.22428	6.48752	6.19112
1446280_at			5.79772	6.238	6.04309	6.28493	6.33381	6.3496	6.33559	6.40423	6.17887	6.26312	6.39294	6.79039	6.47257	6.42251	6.4508	6.6688	6.62998	6.65011	6.58212	6.64204	6.76439	7.01461	7.04831	6.83671	6.60923
1430894_at	5530401N12Rik /// LOC100503359	RIKEN cDNA 5530401N12 gene /// hypothetical LOC100503359	6.32662	6.56388	6.46599	6.31076	6.37079	6.33136	6.34983	6.1939	6.22284	6.46608	6.09895	6.28677	6.43404	6.49035	6.35637	6.41365	6.21344	6.36522	6.31229	6.60824	6.54939	6.47051	6.30222	6.68256	6.26082
1427251_at	Atp2a2	ATPase, Ca++ transporting, cardiac muscle, slow twitch 2	8.03512	7.867	7.88808	8.07465	8.03141	8.04166	7.80699	8.03867	7.955	7.91352	8.19339	8.06894	8.25988	8.08728	7.97388	7.99525	7.88653	8.07874	8.21111	7.85446	7.6908	7.77431	7.83182	8.07229	8.04283
1450007_at	1500003O03Rik	RIKEN cDNA 1500003O03 gene	9.63822	9.43921	9.3596	10.2109	10.2294	10.2856	10.3459	10.3674	10.5331	10.3855	10.3186	10.3146	10.5159	10.2159	10.0023	10.1563	10.0547	10.0516	10.1601	10.1394	10.078	10.3983	10.4552	10.1359	10.2704
1431801_at	Dscam	Down syndrome cell adhesion molecule	4.16681	4.22328	4.16584	4.0189	3.97814	4.25819	3.91203	4.14474	4.12389	4.17403	4.10665	4.03055	4.14643	4.27145	4.02123	4.1653	4.11593	4.05465	4.05217	4.13286	4.35248	4.12389	3.96865	4.12791	4.36407
1441625_at	Rimbp2	RIMS binding protein 2	6.58161	6.66047	6.74289	6.49663	6.52176	6.72162	6.69793	6.53644	6.46614	6.62566	6.45295	6.35779	6.61603	6.79125	6.75604	6.66254	6.64464	6.53036	6.59646	6.93247	6.89832	6.62272	6.50839	6.89639	6.71972
1445088_at			4.47005	4.44711	4.41465	4.27544	4.60706	4.4523	4.69453	4.24975	4.44924	4.11891	4.41986	4.41809	4.71709	4.41986	4.41986	4.40194	4.17823	4.38629	4.15709	4.42786	4.70691	4.52436	4.38428	4.49901	4.38094
1441773_at	1700061N14Rik	RIKEN cDNA 1700061N14 gene	5.9341	6.17165	6.07905	5.82222	5.84651	5.91774	5.92618	5.9171	5.80109	5.98872	5.79442	5.92307	5.88411	6.08696	6.02315	5.95066	5.77009	5.83192	6.20721	5.7244	6.07503	5.85604	5.74183	6.06187	6.0436
1423013_at	Foxf1a	forkhead box F1a	7.4222	7.80054	7.73644	7.52597	7.64543	7.56393	7.77463	7.48795	7.32907	7.64466	7.4739	7.82065	7.71016	7.69347	8.69203	8.86889	8.69643	8.57157	8.55011	8.93442	8.94868	8.89756	8.81777	8.87236	8.90744
1429683_at	Ttpal	tocopherol (alpha) transfer protein-like	8.07079	7.97404	7.93666	7.81651	7.93255	7.9502	7.9335	8.05607	7.97934	7.88529	7.76939	7.89081	8.10975	7.93648	8.11338	8.09666	8.07721	7.9382	8.20656	8.11467	8.11867	8.19779	8.30477	8.08782	8.32136
1457614_at	Micall2	MICAL-like 2	8.82627	8.4785	8.75464	6.57835	6.42078	6.40639	6.2496	6.3561	6.68911	6.49236	6.83472	6.86141	6.69113	6.49248	5.64581	5.749	4.90287	5.35879	5.42977	5.64053	5.85669	5.50577	5.39009	5.24097	5.82143
1457508_at	C430003N24Rik	RIKEN cDNA C430003N24 gene	4.96154	4.95769	5.11708	5.22649	5.19019	5.06276	5.27638	5.30353	5.07713	5.13757	5.15366	5.25747	5.20889	5.35701	4.95199	5.27841	5.52916	5.3526	5.47135	5.27469	5.23115	5.27911	5.32302	5.27988	5.48931
1446768_at			4.48716	4.59651	4.66657	4.48969	4.58262	4.48382	4.42115	4.42713	4.45029	4.46095	4.50141	4.42314	4.59092	4.69262	4.49408	4.45272	4.35214	4.4265	4.33899	4.70894	4.76238	4.55142	4.49804	4.80131	4.28178
1417793_at	Irgm2	immunity-related GTPase family M member 2	10.1428	9.80799	9.65116	7.68322	7.43329	7.60936	7.34355	7.55814	7.92821	7.60714	7.79006	7.93612	7.64237	7.7543	7.85075	7.8855	8.04613	7.98839	7.85075	7.77272	7.721	7.82528	8.06424	7.94643	8.14533
1450490_at	Kcna7	potassium voltage-gated channel, shaker-related subfamily, member 7	7.939	8.27908	8.35971	8.15917	8.03541	8.07906	8.15917	8.12801	7.98842	8.28782	8.08404	8.16269	8.12143	8.30696	8.24619	8.12823	8.02797	8.08518	7.97877	8.46943	8.22388	8.13768	8.20646	8.44378	8.06834
1422586_at	Ecel1	endothelin converting enzyme-like 1	6.01713	6.21407	6.16436	6.11653	6.14143	6.18678	6.29351	6.15805	5.94517	6.06885	6.04159	5.94646	6.2293	6.31312	6.13409	6.10055	6.13792	6.10055	6.06605	6.29498	6.27728	6.26381	6.3138	6.31701	6.20329
1438796_at	Nr4a3	nuclear receptor subfamily 4, group A, member 3	5.38759	5.61685	5.64784	5.4017	5.58336	5.53747	5.26268	5.60954	5.48749	5.53204	5.63491	5.31476	5.57392	5.68686	5.8009	5.60425	5.53099	5.6314	5.61571	5.782	5.56415	5.74854	5.61881	5.69719	5.83924
1429968_at	Jkamp	JNK1/MAPK8-associated membrane protein	5.35401	5.70999	5.3551	5.33003	5.37091	5.36653	5.45848	5.37822	5.46785	5.55349	5.64813	5.71138	5.36831	5.58827	5.38527	5.3429	5.494	5.52097	5.38582	5.40609	5.4632	5.5241	5.40834	5.71057	5.37822
1446612_at	9330118A15Rik	RIKEN cDNA 9330118A15 gene	4.61689	4.5084	4.75454	4.59215	4.58136	4.41694	4.47009	4.4852	4.58376	4.39301	4.64448	4.65576	4.578	4.7272	4.84696	4.64208	4.58751	4.7257	4.62148	4.55747	4.91097	4.82056	4.76843	4.85771	4.76027
1421086_at	Per3	period homolog 3 (Drosophila)	5.7849	5.87604	5.7593	5.49308	5.8307	5.9621	5.62101	5.7593	5.72621	6.06022	5.8363	5.77597	5.9122	5.85645	5.5757	5.79763	5.52123	5.58333	5.78085	5.37099	5.79039	5.60258	5.68069	5.75079	5.77391
1458366_at	Asxl2	Additional sex combs like 2 (Drosophila)	6.34349	6.22016	6.26553	5.98639	6.17568	6.31414	6.43981	6.0619	6.19289	6.11457	6.12262	6.47437	6.32728	6.23451	6.20918	6.274	6.231	6.17823	6.28563	6.35922	6.67746	6.40586	6.20537	6.27036	6.42216
1444239_at	Gemin8	Gem (nuclear organelle) associated protein 8	4.59147	4.92976	4.98147	4.79742	4.67341	4.70848	4.83972	4.65539	4.83175	4.72048	4.72072	4.70037	4.87807	4.8191	4.95907	4.85935	4.79707	4.98702	4.93932	4.91411	5.30194	4.98875	4.89411	4.94291	5.01865
1444713_at			5.82961	5.79547	5.87014	5.80588	5.67046	5.77958	5.68195	5.67239	5.85739	5.92095	5.84308	5.59715	6.22624	5.52194	5.80073	5.77958	5.69543	5.5919	5.68087	5.91221	5.91738	6.07342	5.73346	5.93648	5.77958
1431131_s_at	A630007B06Rik	RIKEN cDNA A630007B06 gene	8.5118	8.33715	8.43627	8.75366	8.80328	8.75233	8.86961	9.0251	8.87657	8.86577	8.90404	8.7355	8.86054	8.92307	8.50216	8.38266	8.46899	8.68323	8.72617	8.46488	8.51846	8.58171	8.62305	8.63838	8.46855
1459763_at			4.88356	5.22367	5.25034	5.07307	5.11217	5.02869	5.24872	5.03949	4.99199	5.18501	5.00176	5.20179	5.18276	5.20375	5.15835	5.02166	5.22754	5.35879	5.16056	5.31105	5.25611	5.217	5.19561	5.18063	5.33215
1432459_a_at	Zbtb32	zinc finger and BTB domain containing 32	6.86591	6.92959	6.98328	6.64705	6.87805	6.84993	7.00119	6.8538	6.80062	6.99979	7.01369	6.72709	6.93528	6.89189	6.85041	6.85527	6.85257	6.967	6.76673	7.00803	6.9258	6.91731	6.78803	7.05868	6.88654
1417843_s_at	Eps8l2	EPS8-like 2	7.37979	7.44424	7.46205	7.4029	7.51086	7.43293	7.47085	7.44682	7.43524	7.61548	7.4488	7.44554	7.52792	7.61358	7.41376	7.38538	7.2241	7.35844	7.05261	7.45876	7.65359	7.36076	7.0192	7.69032	7.24759
1428833_at	4930406D14Rik	RIKEN cDNA 4930406D14 gene	6.65073	6.59131	6.93275	6.4946	6.58881	6.65398	6.67485	6.65398	6.60608	6.72142	6.71548	6.65398	6.74159	6.66018	6.57217	6.68649	6.51788	6.76689	6.66026	6.75628	6.62546	6.65698	6.67438	6.83948	6.58946
1435736_x_at	Ift27	intraflagellar transport 27 homolog (Chlamydomonas)	7.6739	7.69567	7.67044	7.63098	7.54423	7.62951	7.56409	7.70704	7.89426	7.81714	7.92034	7.80299	7.72676	7.71987	8.02779	8.03008	8.11914	8.02667	8.25377	8.0467	8.0035	8.01309	8.30556	8.10607	8.21861
1436201_x_at	Mbp	myelin basic protein	5.36993	5.56633	5.40412	5.32107	5.22605	5.3985	5.42884	5.45668	5.23329	5.37624	5.12172	5.34978	5.53703	5.33543	5.32608	5.14447	5.13693	5.28695	5.33376	5.48548	5.54807	5.29496	5.26375	5.29496	5.32107
1446064_at			4.04986	3.98377	4.29675	4.11919	4.13959	3.84608	4.15285	3.90265	4.04506	4.10345	4.08593	3.83025	4.08043	4.23143	3.94621	4.08043	4.07147	4.12526	3.95359	4.23803	4.17613	4.13762	4.04631	4.33212	4.01315
1443516_at	Atxn2	Ataxin 2	5.96396	6.22271	6.07252	6.09502	6.22566	6.17493	6.13531	5.9615	6.13473	6.0102	6.19057	6.1914	6.40027	6.17175	6.22073	6.13296	6.23793	5.93971	5.88271	6.02314	6.13531	6.03931	6.02429	6.33599	6.32909
1458455_at	Abra	actin-binding Rho activating protein	4.53346	4.5691	4.69099	4.41431	4.55109	4.45526	4.46478	4.55803	4.52563	4.5911	4.54587	4.71193	4.41395	4.77459	4.54587	4.60832	4.37748	4.52932	4.62079	4.6231	4.3	4.43063	4.44623	4.67113	4.54587
1455932_at	Mtdh	Metadherin	7.50797	7.97536	7.76493	7.76493	7.77603	7.68533	7.85266	7.46824	7.50656	7.87819	7.68265	7.77154	7.80098	7.92443	7.76443	7.7598	7.64748	7.80648	7.51246	8.02562	7.98742	7.88627	7.69633	7.986	7.65697
1430967_at	3110080O07Rik	RIKEN cDNA 3110080O07 gene	4.02585	4.25343	4.24841	4.18399	4.25572	4.17607	4.28441	4.2381	4.20645	4.13149	4.02246	4.4175	4.30415	4.34635	4.24312	4.01794	4.13149	4.20645	3.99706	4.25033	4.17238	4.26962	4.15504	4.24201	4.21556
1460231_at	Irf5	interferon regulatory factor 5	6.9445	7.02015	6.95055	7.16033	7.0379	7.14934	7.10641	7.10267	7.0646	7.15779	7.10679	7.036	7.21929	7.25222	7.20026	6.99225	6.823	7.08877	6.98412	7.30043	7.27056	7.14597	7.09739	7.2172	6.99029
1443741_x_at	Whsc1	Wolf-Hirschhorn syndrome candidate 1 (human)	6.3675	6.20243	6.17426	5.89366	6.0538	6.20142	6.27189	6.00845	6.09018	6.24465	6.10286	6.39807	6.3628	5.97605	6.28836	6.15593	6.04439	6.34811	6.12602	6.3546	6.30807	6.34691	6.09346	6.08066	6.47598
1444971_at			4.46238	4.46901	4.42443	4.33924	4.37966	4.41699	4.45335	4.41726	4.25004	4.46947	4.42019	4.64011	4.46238	4.53432	4.4392	4.43848	4.42593	4.54179	4.64454	4.65554	4.73139	4.44799	4.66135	4.3894	4.70516
1440890_a_at	Zfp809	zinc finger protein 809	6.90498	6.92854	6.79476	6.82005	6.91879	6.84498	6.6624	6.8114	6.97415	6.91772	6.935	6.70141	6.96503	6.99666	7.28199	7.27085	7.60947	7.43115	7.35132	7.23575	7.32747	7.24955	7.5416	7.57422	7.43889
1458251_at	AU022166	expressed sequence AU022166	3.70857	3.60285	3.39843	3.52992	3.41535	3.46233	3.6967	3.47775	3.52992	3.56068	3.42438	3.62392	3.64761	3.52992	3.61844	3.82028	3.37709	3.51985	3.70616	3.38966	3.49448	3.43603	3.45095	3.57887	3.82397
1432544_at	4930449E01Rik	RIKEN cDNA 4930449E01 gene	5.85652	6.13632	6.13874	5.90865	5.71057	5.90648	6.13078	5.98949	5.78596	5.95344	5.86491	6.25664	5.70462	6.21779	6.20085	6.17319	5.67773	5.84169	5.92466	6.18164	6.03242	5.7971	5.93759	6.27301	5.98949
1457204_at			6.87748	7.1018	7.01279	6.94656	6.98907	6.88758	7.0993	6.90004	6.81232	6.95952	6.91359	7.04782	6.94798	7.17256	7.00053	6.86171	6.83787	7.10513	6.90904	7.20224	7.02452	6.98907	7.03178	7.1109	6.97068
1427934_at	Lyrm2	LYR motif containing 2	7.40185	7.05886	6.8795	7.43213	7.26374	7.59582	7.60686	7.96891	7.78571	7.53725	7.78956	7.57068	7.61818	7.48135	7.19765	7.28416	7.38799	7.50965	7.63825	7.4418	7.44443	7.76435	7.82351	7.27592	7.56812
1425341_at	Kcnk3	potassium channel, subfamily K, member 3	6.36834	6.66286	6.5829	6.37124	6.30711	6.32298	6.52974	6.23596	6.27481	6.58133	6.18082	6.19831	6.53161	6.37397	6.4517	6.49677	6.24789	6.34557	6.74246	6.53794	6.62701	6.50068	6.40184	6.53918	6.51415
1431283_at			7.13741	7.47886	7.5654	7.23199	7.33744	7.40758	7.36819	7.2875	7.18404	7.42331	7.17227	7.37492	7.34057	7.54846	7.40859	7.36586	7.29649	7.48842	7.35201	7.6394	7.54227	7.39802	7.43486	7.52744	7.41897
1439848_at	Bves	blood vessel epicardial substance	6.06938	6.35373	6.32236	6.51947	6.82663	6.5999	6.70303	6.73405	6.56436	6.50868	6.47156	5.95074	6.81143	6.72353	6.16568	6.29709	6.05376	6.3334	6.15527	6.38891	6.4508	6.58947	5.95887	6.49223	6.10629
1421233_at	Pknox1	Pbx/knotted 1 homeobox	7.34117	7.32921	7.33298	7.15275	7.19765	7.06117	6.9079	6.9357	7.21891	7.08074	7.42824	7.35312	7.08924	7.4227	7.1859	7.16499	7.20038	7.22569	7.27382	6.99936	7.05131	7.31174	7.19095	7.29192	7.33291
1445853_at			6.19919	6.20616	6.05305	5.89229	6.19509	6.12124	6.19949	5.84676	5.90226	6.0459	5.67064	6.2616	6.37915	5.99727	6.19906	6.22014	6.10804	5.96097	6.12879	6.37289	6.31185	6.12309	6.07206	6.34286	6.21774
1448634_at	Ralbp1	ralA binding protein 1	10.1853	10.1324	10.0462	9.91288	9.81621	9.78191	9.82584	9.77563	9.86102	9.98729	10.0022	9.7398	9.963	9.94833	10.196	10.2307	10.1066	10.1548	10.1687	10.2481	10.252	10.393	10.3299	10.3238	10.2436
1437536_at	Fkrp	fukutin related protein	6.99997	6.88244	6.78491	6.29688	6.40853	6.26999	6.61259	6.2438	6.64195	6.55474	6.32131	6.41108	6.44381	6.44326	7.12343	7.13457	7.0996	7.16709	7.1281	7.42086	7.33335	7.34969	7.85271	7.2738	7.24293
1440495_at	Rmst	rhabdomyosarcoma 2 associated transcript (non-coding RNA)	4.20204	4.19406	4.16852	4.00252	4.0548	3.98805	4.16485	4.03742	4.14343	4.15957	4.116	3.89318	4.114	4.15294	4.05442	4.04	4.25853	4.1286	3.96061	4.19089	4.27795	4.05214	4.01271	4.29585	4.14381
1427792_at			4.4278	4.6584	4.67583	4.07455	4.65634	4.48707	4.3072	4.26942	4.48826	4.49923	4.24539	4.24878	4.64563	4.40284	4.59473	4.3152	4.2028	4.39128	4.2606	4.44149	4.50375	4.54024	4.37307	4.4278	4.50759
1419928_at	Lrig1	leucine-rich repeats and immunoglobulin-like domains 1	6.3928	6.49296	6.77528	6.38532	6.4196	6.51158	6.67184	6.38899	6.25335	6.72976	6.39374	6.50191	6.48453	6.6294	6.50558	6.67704	6.38458	6.51465	6.47615	6.70711	6.73002	6.51465	6.45709	6.70566	6.58162
1429154_at	Slc35f2	solute carrier family 35, member F2	3.63809	3.78166	3.85361	3.99731	4.12062	3.79444	4.02446	4.03717	4.10499	3.88262	3.93413	4.06303	3.91853	4.25918	3.93014	3.69193	3.78849	3.82028	3.81206	4.03337	3.9656	4.05859	3.95231	3.95528	3.93014
1423514_at	Gykl1	glycerol kinase-like 1	4.63102	4.63982	4.70383	4.4928	4.55076	4.52845	4.72578	4.7573	4.52722	4.49786	4.78503	4.53931	4.60394	4.67954	4.55995	4.59519	4.60394	4.43834	4.55609	4.88482	4.71003	4.72154	4.63982	4.86928	4.5209
1457784_at	LOC100503826	hypothetical LOC100503826	6.1174	6.27314	6.34558	6.25242	6.22462	6.20489	6.20297	6.03462	6.03171	6.27995	5.90281	6.09768	6.36731	6.32265	6.39213	6.33108	6.24825	6.25612	6.34503	6.50044	6.48988	6.25119	6.26881	6.50088	6.3622
1431830_at	Zfp329	zinc finger protein 329	6.53357	6.24285	6.11483	6.09005	6.10819	5.88425	5.81673	5.95449	6.35731	5.75679	6.51711	6.31926	6.11549	6.17457	6.52984	6.42355	7.09504	6.65046	6.7778	6.35731	6.4892	6.83703	6.98439	6.86289	6.76474
1460540_at	Gm10308	predicted gene 10308	3.77764	3.84847	3.83281	3.74659	3.75567	3.58116	3.83376	3.719	3.67058	3.99602	3.60439	3.74659	3.87738	3.74659	3.7124	3.74659	3.57472	3.66641	3.74659	3.68721	3.95462	3.76185	3.86859	3.79917	3.8212
1447396_at			5.30897	5.42507	5.39577	5.35056	5.19019	5.14473	5.18031	5.44886	5.42109	5.45878	5.26416	5.27126	5.31837	5.37351	5.39082	5.39577	5.37193	5.53621	5.41326	5.44242	5.70456	5.57991	5.61174	5.60425	5.39962
1453142_at	4921507P07Rik	RIKEN cDNA 4921507P07 gene	4.30341	4.43161	4.29815	4.33924	4.38919	4.24175	4.26841	4.12955	4.38058	4.23133	4.32582	4.30144	4.4741	4.40753	4.37686	4.15419	4.30053	4.18138	4.04419	4.42635	4.2604	4.72035	4.11579	4.53875	4.2389
1457405_at			4.554	4.8679	4.77821	4.65916	4.80884	4.62727	4.80761	4.76752	4.5884	4.58798	4.45334	4.60261	4.64839	4.98216	4.62147	4.5546	4.56893	4.65783	4.53128	4.79767	4.92418	4.56731	4.47408	4.78987	4.61774
1426514_at	Chst15	carbohydrate (N-acetylgalactosamine 4-sulfate 6-O) sulfotransferase 15	4.53937	4.61102	4.45518	5.29278	5.26293	5.22007	5.07978	5.03325	5.91257	5.32975	5.26698	5.46565	5.54958	5.20113	4.43141	4.35821	4.29843	4.34501	4.51349	4.52262	4.39156	4.25796	4.44327	4.41491	4.5748
1422283_at	Cd40lg	CD40 ligand	6.12775	6.15829	6.36661	6.13771	6.17643	6.18046	6.20873	6.32947	6.00173	6.31608	6.08927	5.82236	6.23249	6.33052	6.2354	6.21794	6.04993	6.25714	6.13545	6.41165	6.31217	6.25828	6.07558	6.30511	6.24011
1419500_at	Pabpc2	poly(A) binding protein, cytoplasmic 2	6.49665	6.45938	6.61209	6.50044	6.5948	6.3756	6.68971	6.5309	6.34353	6.57679	6.39151	6.2054	6.50708	6.70658	6.5978	6.44887	6.15402	6.42271	6.17835	6.59761	6.41391	6.42686	6.55138	6.6673	6.34791
1454530_at	Pick1	protein interacting with C kinase 1	5.09323	5.4408	5.39217	5.21343	5.24092	5.36681	5.28486	5.19692	5.18782	5.40622	5.22591	5.21968	5.30952	5.47101	5.35627	5.32257	5.30445	5.30928	5.22276	5.55092	5.61125	5.39577	5.28254	5.65348	5.19942
1423734_at	Rac1	RAS-related C3 botulinum substrate 1	12.0608	11.9616	12.0057	12.2321	12.2027	12.1731	12.2221	12.197	12.3391	12.3167	12.3284	12.2332	12.3513	12.287	12.0165	12.0667	12.0397	12.0194	12.0662	12.1488	12.1666	12.2336	12.2727	12.0876	12.2376
1444767_at			4.20257	4.35056	4.47005	4.34352	4.26316	4.11904	4.15991	4.10966	4.2711	4.35763	4.13264	4.25033	4.30576	4.41093	4.30059	4.30792	3.9677	4.45491	3.94309	4.47123	4.4086	4.20661	4.17634	4.54757	4.11454
1425386_at	4833422F24Rik	RIKEN cDNA 4833422F24 gene	4.98869	5.25136	5.22478	5.07699	5.04242	5.26543	5.33985	5.20738	5.17514	5.19748	5.20738	4.9457	5.23478	5.25403	5.33775	5.23895	5.23122	5.17598	5.17607	5.38712	5.20252	5.51736	5.20738	5.40995	5.3184
1459540_at			4.47877	4.74571	4.79668	4.45119	4.54513	4.48996	4.42182	4.54829	4.56261	4.57435	4.41161	4.58947	4.58772	4.63519	4.44868	4.5356	4.40093	4.59064	4.56261	4.63433	4.60489	4.78497	4.53264	4.58811	4.56261
1435968_at	Ptprn2	protein tyrosine phosphatase, receptor type, N polypeptide 2	4.57166	4.80605	5.02211	4.64233	4.81889	4.93422	4.81889	4.68211	4.6618	4.9161	4.70102	4.71449	4.90622	4.92276	4.73736	5.08878	4.64875	4.73161	4.78594	5.10378	5.03573	4.80641	4.81889	4.94474	4.90646
1440706_at	Bmp8b	bone morphogenetic protein 8b	5.91746	6.27043	6.24258	5.95449	6.00537	5.99771	6.01427	5.93597	5.85743	6.13206	5.76679	5.74981	6.07448	6.12913	6.05876	6.00623	5.80481	5.987	6.07186	6.251	6.24138	5.94808	5.93512	6.14589	6.03017
1436836_x_at	Cnn3	calponin 3, acidic	12.8598	12.95	12.9434	12.9703	12.9397	12.8641	12.8501	12.8968	12.9745	12.9602	13.0063	13.0614	12.9685	13.1127	12.5772	12.5005	12.5052	12.599	12.607	12.371	12.4962	12.5375	12.5543	12.6544	12.6235
1448407_at	4632428N05Rik	RIKEN cDNA 4632428N05 gene	7.06581	7.27904	7.40592	7.11073	7.19765	7.2209	7.24065	7.14799	6.99264	7.28322	7.21634	7.13549	7.2711	7.31307	7.38387	7.26331	7.33153	7.23795	7.58875	7.03092	7.40271	7.34932	7.5388	7.41341	7.51077
1422419_s_at	Tnp2	transition protein 2	4.01629	4.086	4.24773	4.16716	4.24841	4.15312	4.07784	4.08952	4.03225	4.15788	4.13533	4.32701	4.16716	4.44292	4.29187	4.00488	4.13603	4.10489	4.28318	4.19647	4.33118	4.21343	4.16716	4.34595	4.16716
1441592_at			4.31206	4.40453	4.31261	4.47551	4.47626	4.54913	4.51305	4.43452	4.37683	4.58479	4.4751	4.33212	4.64193	4.58942	4.39355	4.31734	4.49811	4.48967	4.28972	4.26274	4.37686	4.37707	4.30293	4.47864	4.51305
1455332_x_at	Fcgr2b	Fc receptor, IgG, low affinity IIb	6.22488	6.51456	6.2202	6.15805	6.15805	6.14691	6.1908	6.16454	5.92153	6.15971	6.10945	6.0464	6.18568	6.35328	6.26681	6.20252	5.99493	6.03017	6.03017	6.38652	6.15805	6.01327	5.97019	6.31167	6.20762
1459252_at	Gm4981	predicted gene 4981	4.48824	4.60481	4.56298	4.35668	4.38761	4.22103	4.61438	4.32334	4.40939	4.44771	4.25616	4.16667	4.28148	4.59235	4.69606	4.53079	4.41652	4.37173	4.427	4.77356	4.66173	4.46344	4.60561	4.73648	4.56261
1423107_at	Ube2b	ubiquitin-conjugating enzyme E2B, RAD6 homology (S. cerevisiae)	11.3939	11.3682	11.3532	11.2599	11.3993	11.3962	11.4168	11.4888	11.5265	11.3724	11.439	11.3212	11.496	11.4378	11.1927	11.3111	11.4916	11.2779	11.3215	11.299	11.2086	11.3586	11.4759	11.2858	11.6302
1446304_at			6.42292	6.60078	6.41658	6.48299	6.41808	6.48212	6.40193	6.57153	6.59625	6.41947	6.50396	6.24797	6.64698	6.5053	6.60926	6.5263	6.45187	6.50008	6.54152	6.77141	6.8021	6.38878	6.36071	6.59052	6.6845
1455244_at	Daam1	dishevelled associated activator of morphogenesis 1	8.88585	8.64573	8.66905	8.84026	8.72771	8.70381	8.59587	8.80745	8.85289	8.58955	9.10429	8.65519	8.88144	8.86305	8.37267	8.10053	8.65031	8.24085	8.28019	7.71503	7.91134	8.33849	8.55874	8.46088	8.56279
1441762_at	LOC100503150	hypothetical LOC100503150	6.23261	6.45947	6.47551	6.38744	6.3388	6.39627	6.45283	6.18939	6.4765	6.57431	6.35852	6.3419	6.56823	6.40988	6.21508	6.43073	6.33179	6.25628	6.37052	6.36864	6.40515	6.13646	6.1785	6.4211	6.47321
1426185_at	Cacna2d2	calcium channel, voltage-dependent, alpha 2/delta subunit 2	4.25829	4.28338	4.25149	4.34019	4.16565	4.13629	4.36864	3.94825	3.97844	4.3089	3.94928	4.06268	4.28208	4.3753	4.2266	4.25459	4.25149	4.20503	4.26217	4.34368	4.2024	4.39316	4.44825	4.50379	4.25574
1452928_at	Abi3	ABI gene family, member 3	6.98385	7.27492	7.21831	7.04388	6.98415	7.12716	7.13157	7.01741	6.79382	7.28882	7.03203	7.08117	7.14802	7.1844	7.01353	7.09219	6.96365	7.22761	6.84052	7.37011	7.35926	7.28439	7.0397	7.26862	6.99486
1458413_at	Fbxw8	F-box and WD-40 domain protein 8	4.4487	4.70092	5.06639	4.9035	4.65703	4.63468	4.7962	4.81245	4.64257	4.78871	4.77129	4.66388	4.77129	4.92105	4.84053	4.89919	4.68081	4.82551	4.95585	4.86671	5.02729	4.69802	4.75462	4.90001	4.94941
1458816_at			4.42213	4.58983	4.59387	4.20976	4.22167	4.30123	4.58673	4.29794	4.28647	4.39305	4.42213	4.51957	4.3265	4.39072	4.55563	4.21569	4.40537	4.47986	4.45149	4.55192	4.60396	4.52338	4.14858	4.55687	4.42213
1442759_at	Akt1	Thymoma viral proto-oncogene 1	6.43025	6.69223	6.60042	6.38788	6.51185	6.56246	6.43073	6.29004	6.57212	6.5878	6.38536	6.54282	6.67376	6.52974	6.52473	6.72005	6.54603	6.59346	6.58745	6.59038	6.91786	6.54603	6.54603	6.58879	6.79017
1459516_at			6.32406	6.59358	6.59902	6.38002	6.27055	6.30895	6.4157	6.35539	6.25264	6.46586	6.33807	6.25837	6.30959	6.55866	6.42417	6.44487	6.42939	6.41487	6.16995	6.6242	6.51758	6.44219	6.39388	6.62582	6.48202
1452695_at	Erp27	endoplasmic reticulum protein 27	4.13412	4.22399	4.19339	4.28381	4.24472	4.05506	4.34622	3.99253	4.10571	4.04171	4.02679	4.20702	4.30119	4.31633	4.3263	4.11706	4.04792	4.24587	4.35703	4.47839	4.30325	4.31904	4.21906	4.14216	4.40826
1458312_at			4.00287	4.16954	4.18958	3.97953	4.04846	3.90985	4.00508	3.85894	3.95088	4.01794	3.87916	4.15586	4.03101	4.15586	4.2036	3.98243	4.01794	3.98452	3.96986	4.27485	3.87028	4.14981	4.01794	4.28739	4.09612
1437047_at	Zfp664	zinc finger protein 664	7.28296	6.91175	7.0817	7.49888	7.44467	7.32467	7.05261	7.09793	7.6513	7.27212	7.53275	7.6413	7.62061	7.45314	6.98305	6.56793	6.66795	6.72821	6.68445	6.61318	6.55576	7.01741	6.78173	6.97349	6.73015
1454653_at	Cpne9	copine family member IX	4.65175	4.74571	4.82653	4.62412	4.59309	4.70011	4.73309	4.67091	4.66287	4.67091	4.47533	4.67091	4.69566	4.81034	4.60825	4.68582	4.58088	4.69125	4.67091	4.7813	4.71688	4.58617	4.63691	4.66733	4.82656
1436246_at			3.78258	3.56092	3.60834	3.47217	3.54736	3.54965	3.464	3.57483	3.57817	3.42926	3.47842	3.52467	3.72996	3.54338	3.57483	3.63761	3.58384	3.57483	3.72269	3.58609	3.61541	3.47386	3.6286	3.55326	3.87221
1449277_at	Ccl19	chemokine (C-C motif) ligand 19	6.50595	6.69141	6.79587	6.3805	6.59029	6.56492	6.39418	6.3879	6.38187	6.75067	6.44118	6.52828	6.69298	6.5575	6.60097	6.62215	6.31612	6.61421	6.2815	6.64245	6.78693	6.7064	6.49651	6.73164	6.54594
1419640_at	Purb	purine rich element binding protein B	9.36164	9.26176	9.2722	9.40868	9.28532	9.31091	9.17624	9.12316	9.39755	9.30675	9.28903	9.32704	9.53798	9.3582	9.24771	9.32843	9.12303	9.28107	9.37146	9.34627	9.31802	9.40557	9.45778	9.23184	9.48915
1441760_at			4.25556	4.27562	4.41652	4.40987	4.16976	4.411	4.50933	4.3459	4.24208	4.32671	4.36305	4.3299	4.37989	4.50667	4.38277	4.4673	4.49398	4.39876	4.41652	4.5965	4.48132	4.47448	4.41652	4.59843	4.48477
1439823_at			4.79668	4.82779	4.97973	4.74546	4.63134	4.90002	4.86325	4.68746	4.8115	4.76145	4.56487	4.87532	4.92158	4.82102	4.76499	4.58132	4.71434	4.79668	4.82838	5.09446	4.97706	4.81955	4.53546	4.89142	4.70712
1442780_at			6.02755	6.10804	6.28614	6.01921	6.09648	6.15563	6.12187	6.1868	6.21809	6.11219	6.13478	6.1333	6.18205	6.22334	6.15508	6.33884	6.05843	6.12288	5.89477	6.74016	6.15563	6.16626	6.19284	6.36116	6.19256
1424302_at	Lilrb3	leukocyte immunoglobulin-like receptor, subfamily B (with TM and ITIM domains), member 3	4.60975	4.46421	4.65362	4.60975	4.58526	4.57966	4.60975	4.49103	4.41138	4.77426	4.40497	4.62875	5.00289	4.40454	4.89418	4.50599	4.4403	4.59804	4.81406	4.47859	4.83912	4.60975	4.63385	4.82425	4.65793
1456497_x_at	Rps10	ribosomal protein S10	13.7816	13.8378	13.8559	13.7232	13.7362	13.745	13.7339	13.6537	13.754	13.7221	13.7721	13.7963	13.8355	13.8583	13.8121	13.7863	13.7699	13.7554	13.7974	13.8119	13.8141	13.8732	13.8305	13.9383	13.8834
1420788_at	Klrg1	killer cell lectin-like receptor subfamily G, member 1	6.38211	6.52654	6.51966	6.25314	6.60463	6.49308	6.50493	6.39052	6.25798	6.55449	6.22924	6.28104	6.53462	6.58968	6.56083	6.63033	6.45802	6.31857	6.66988	6.71506	6.72878	6.50901	6.51752	6.70222	6.60362
1442892_at			3.83625	3.57936	3.7937	3.59053	3.55799	3.66926	3.5871	3.75627	3.66926	3.83371	3.66926	3.63111	3.64089	3.79459	3.62268	3.72185	3.66926	3.61685	3.65051	3.78151	3.76728	3.62763	3.5671	3.81791	3.7046
1456927_at	Mast2	microtubule associated serine/threonine kinase 2	4.99987	4.68828	4.71173	4.76604	4.81956	4.72487	4.56866	4.60383	4.82941	4.68221	4.67475	4.97934	5.02603	4.73771	4.38519	4.60965	4.90996	4.45592	4.68796	4.4937	4.71892	4.92026	4.84466	4.72826	4.72469
1428581_at	Fam178b	family with sequence similarity 178, member B	6.19248	6.49114	6.42014	6.39897	6.4508	6.3599	6.72844	6.43541	6.43257	6.50288	6.43966	6.75313	6.317	6.71253	6.4508	6.28584	6.26099	6.4508	6.53948	6.69419	6.68958	6.47878	6.27798	6.55909	6.34812
1450426_at	Chrna6	cholinergic receptor, nicotinic, alpha polypeptide 6	5.53414	5.51704	5.60193	5.65417	5.60193	5.40465	5.60193	5.60307	5.57956	5.61141	5.72432	5.60788	5.70437	5.62574	5.5103	5.60774	5.50861	5.55174	5.74979	5.5199	5.75666	5.61673	5.61274	5.83984	5.46066
1459335_at			4.50343	4.8807	4.58211	4.75111	4.71589	4.65957	4.65817	4.61949	4.42185	4.94175	4.5897	4.68439	4.8148	4.82515	4.87901	4.71589	4.51651	4.82002	4.63198	4.90736	4.80253	4.69576	4.68839	4.77579	4.88422
1441509_at	A130009I22Rik	RIKEN cDNA A130009I22 gene	4.91475	5.03338	5.09049	4.73326	4.95383	4.97497	4.93953	4.9339	5.06312	5.04282	4.80705	4.90681	4.96342	5.03338	5.19802	5.05842	5.13449	5.36044	4.90121	5.27496	5.35595	4.99806	5.15376	5.2864	5.19869
1436655_at	Lonp2	lon peptidase 2, peroxisomal	4.57102	4.69847	4.27236	4.72692	4.36598	4.7027	4.35031	4.6584	4.4637	4.5971	4.61516	4.66144	4.85571	4.56344	4.6584	4.83972	4.85511	4.6584	4.93889	4.91147	4.59093	4.77739	4.60403	4.87189	4.89559
1450529_at	H2-M9	histocompatibility 2, M region locus 9	5.41312	5.56131	5.461	5.215	5.22958	5.27493	5.33969	5.25006	5.16359	5.50254	5.23809	5.02193	5.25329	5.44832	5.30997	5.21097	5.38015	5.3158	5.27102	5.49691	5.3158	5.36038	5.36396	5.50048	5.3158
1445804_at			3.55132	3.38079	3.35052	3.68874	3.46144	3.54942	3.59172	3.71741	3.65317	3.57513	3.49312	4.04384	3.61272	3.74207	3.57627	3.51099	3.41647	3.50375	3.60689	3.5483	3.48039	3.84411	3.39056	3.57627	3.61709
1436807_x_at	Trim62	tripartite motif-containing 62	6.4823	6.57326	6.52974	6.47889	6.59699	6.49639	6.54624	6.46699	6.34297	6.51773	6.40137	6.36915	6.73125	6.5385	6.48856	6.57482	6.46189	6.43422	6.53376	6.59387	6.63936	6.52974	6.53539	6.72253	6.54341
1454458_at	6230426I18Rik	RIKEN cDNA 6230426I18 gene	5.63676	5.58167	5.84081	5.95735	5.61113	6.03473	5.8164	5.86958	5.57092	5.98558	5.48934	5.86425	5.82666	6.12999	5.98286	6.04008	5.69031	6.01092	5.85541	6.18505	6.27859	6.01361	6.01415	5.91718	6.07885
1459019_at	Sprn	shadow of prion protein	5.68252	5.4819	5.56362	5.29154	5.2858	5.37223	5.54099	5.27942	5.38086	5.31403	5.39115	5.34944	5.41462	5.4391	5.38086	5.28848	5.26606	5.29223	5.09249	5.52373	5.52426	5.38086	5.09145	5.44111	5.39208
1445309_at			5.21538	5.46336	5.36285	5.24799	5.28977	5.18197	5.20192	5.24799	5.14202	5.36574	5.36373	4.9288	5.23827	5.46211	5.28847	5.15719	5.18197	5.13185	4.92537	5.4033	5.5702	5.24799	5.25451	5.54273	5.11408
1423155_at	Sri	sorcin	8.90781	8.613	8.65263	8.49151	8.44632	8.54976	8.44202	8.69416	8.77919	8.5879	8.43079	8.42412	8.599	8.613	8.65202	8.60589	8.69995	8.47992	8.54531	8.44763	8.46732	8.75384	8.84721	8.73737	8.8083
1425462_at	Fbxw11	F-box and WD-40 domain protein 11	10.4537	10.3201	10.3239	10.3643	10.3072	10.3602	10.1965	10.1987	10.4622	10.4227	10.4929	10.3869	10.5308	10.3771	10.2487	10.1865	10.1203	10.1763	10.2629	10.2592	10.2856	10.3675	10.3201	10.3264	10.3076
1446800_at	3010026O09Rik	RIKEN cDNA 3010026O09 gene	5.51557	5.73452	5.54812	5.37171	5.43087	5.45407	5.5475	5.45706	5.37586	5.49202	5.56962	5.62489	5.55419	5.50227	5.43889	5.38089	5.25508	5.4606	5.4498	5.66924	5.38853	5.72825	5.51901	5.55557	5.40767
1434366_x_at	C1qb	complement component 1, q subcomponent, beta polypeptide	3.4681	3.79467	3.67816	3.58828	3.42473	3.54327	3.61688	3.48972	3.51726	3.55299	3.50529	3.58114	3.62123	3.6348	3.56853	3.59217	3.45966	3.50638	3.51099	3.77128	3.6521	3.74989	3.70332	3.56942	3.75745
1439310_at	A630012P03Rik /// LOC100504594	RIKEN cDNA A630012P03 gene /// hypothetical protein LOC100504594	3.77091	4.28152	4.12614	4.03368	3.98235	3.83105	3.81818	4.01342	3.98893	3.84763	3.83994	3.92003	4.02526	4.09106	4.15243	4.06223	3.98061	3.97887	4.09457	4.24022	4.10666	4.12453	4.01873	4.28174	4.04936
1440927_x_at	Apol11b	apolipoprotein L 11b	3.4725	3.35103	3.32799	3.44316	3.54465	3.51606	3.49987	3.38605	3.40597	3.4701	3.41841	3.4571	3.87309	3.3474	3.57737	3.56664	3.3212	3.48503	3.6443	3.62803	3.68409	3.49987	3.61135	3.59241	3.60846
1442999_at	B930036G03Rik	RIKEN cDNA B930036G03 gene	7.65498	7.78787	7.72379	8.27786	8.0118	8.02965	8.32201	8.12792	8.79224	8.31994	8.55195	8.23114	8.07491	8.35421	7.45858	7.6038	7.4773	7.5304	7.30256	7.70522	7.8733	7.68506	7.55465	7.76215	7.44462
1430195_at	2810043O03Rik	RIKEN cDNA 2810043O03 gene	3.95863	4.19943	4.21118	3.99643	3.7872	4.11084	4.11861	3.91854	3.91309	3.88364	3.97848	3.997	4.07668	4.06845	4.38125	4.10878	4.37666	4.46865	3.96061	3.99053	3.91476	4.14886	4.10534	4.4849	4.31772
1432209_at	1810010K12Rik	RIKEN cDNA 1810010K12 gene	4.24711	4.65912	4.64305	4.43923	4.43871	4.28049	4.43615	4.34077	4.34708	4.36951	4.30358	4.25767	4.59377	4.39369	4.48925	4.38116	4.23446	4.39684	4.39369	4.4637	4.59983	4.37058	4.4282	4.60428	4.36156
1432030_at	4930434J06Rik	RIKEN cDNA 4930434J06 gene	4.61245	4.4442	4.36482	4.26341	4.28002	4.41212	4.64444	4.36289	4.13102	4.39301	4.21307	4.46458	4.49258	4.3592	4.4099	4.38738	4.28967	4.36638	4.31397	4.63103	4.45413	4.47957	4.40844	4.57126	4.39127
1425728_at	Gm12185	predicted gene 12185	4.61323	5.08608	4.96319	4.78534	4.80372	4.88895	5.0737	4.78096	4.75192	4.87583	4.79538	4.70499	4.87583	4.99078	4.82917	4.8558	4.91658	4.81769	4.65274	5.18948	4.92677	5.02959	4.76081	4.99861	4.99091
1457012_at	Dbx1	developing brain homeobox 1	6.87424	7.05467	7.04277	6.89765	6.91623	6.72568	6.79621	6.91661	6.90335	6.85948	6.75263	6.84856	7.00792	6.89966	6.89765	6.75072	6.8223	6.84965	6.79534	6.99842	7.03952	6.95413	6.86009	6.93016	6.91744
1442678_at	Ccdc28b	coiled coil domain containing 28B	5.33708	5.32319	5.34719	5.49628	5.24796	5.15555	5.24556	5.2242	5.23464	5.27707	5.41983	5.14679	5.44014	5.37369	5.10286	5.27014	5.27707	5.33688	5.06929	5.36823	5.27707	5.27707	5.33843	5.38394	5.25157
1421238_a_at	Ptprt	protein tyrosine phosphatase, receptor type, T	5.83387	6.19361	6.13696	5.80351	5.76532	5.76904	5.80351	5.62816	5.5707	5.785	5.55588	5.72745	5.87538	5.89578	5.82708	6.03506	5.72725	5.72925	5.52522	6.0144	6.20457	6.25657	5.6359	6.06303	5.88464
1438498_at	Zmynd15	zinc finger, MYND-type containing 15	5.61411	5.88481	5.92512	5.74995	5.81586	5.91093	5.78364	5.69284	5.57471	5.70051	5.96843	5.92845	5.75868	6.10438	5.78364	5.78572	5.63712	5.941	5.74888	5.92637	5.83438	5.77375	5.71139	5.82481	5.82263
1419902_at			7.02933	7.38405	7.4507	7.27942	7.27942	7.23949	7.38705	7.17241	7.2038	7.48516	7.11288	7.34673	7.22661	7.51723	7.27599	7.25251	7.12533	7.22911	6.83332	7.52813	7.48826	7.29032	7.30637	7.4104	7.21055
1439052_at	Ism1	isthmin 1 homolog (zebrafish)	5.46916	5.47663	5.66596	5.48886	5.42903	5.52826	5.56383	5.4263	5.417	5.61662	5.22291	5.41096	5.48886	5.68663	5.53053	5.39572	5.21686	5.54069	5.2713	5.60917	5.64039	5.51202	5.43774	5.48886	5.5105
1457470_at			5.91529	5.75671	5.84556	5.56555	5.7602	5.5521	5.783	5.61631	5.503	5.81822	5.76899	5.91916	5.6868	5.77511	5.89331	5.78838	6.02838	5.9335	6.32532	5.83065	6.05974	5.96938	6.09578	5.81803	6.19512
1459346_at	Tsen2	tRNA splicing endonuclease 2 homolog (S. cerevisiae)	3.86326	3.90455	3.61448	3.81644	3.74953	3.67534	3.81948	3.86953	3.7885	3.78823	3.65947	3.62883	3.98254	3.72158	3.71244	3.83573	3.83292	3.84563	4.12116	3.77198	3.99492	3.71906	3.85047	3.84922	3.9523
1456881_at	Nbeal2	neurobeachin-like 2	5.58277	5.44938	5.64507	5.41983	5.41983	5.23573	5.39628	5.38184	5.45413	5.15241	5.32684	5.37566	5.58499	5.34174	5.48442	5.34082	5.34848	5.38687	5.37968	5.69598	5.46806	5.55935	5.52652	5.45222	5.50247
1445196_at	C79595	expressed sequence C79595	3.29385	3.33468	3.29023	3.23437	3.39843	3.26667	3.31814	3.25198	3.24791	3.3285	3.40857	3.47027	3.33468	3.47472	3.33011	3.27856	3.27856	3.32765	3.22602	3.45805	3.45399	3.26062	3.41335	3.52107	3.26297
1416297_s_at	Reg3b	regenerating islet-derived 3 beta	5.94674	6.05001	6.03551	5.92499	5.97392	5.83732	6.10508	5.80932	5.89403	6.08357	5.8209	5.8726	5.97183	6.06199	6.09221	5.75938	5.92439	6.0048	5.68548	6.37568	6.28602	6.15563	5.85866	6.13708	5.95909
1440336_at	C130013H08Rik	RIKEN cDNA C130013H08 gene	3.7658	3.85933	3.82264	3.6072	3.64888	3.75346	3.54863	3.56371	3.55505	3.80593	3.73367	3.59607	3.7747	3.77395	3.8209	3.94469	3.7365	3.84349	3.79295	3.9679	3.70375	3.75483	3.83055	3.8412	4.06491
1454232_at	9430027B09Rik	RIKEN cDNA 9430027B09 gene	4.44327	4.9825	4.60651	4.76585	4.65128	4.62761	4.74079	4.83362	4.79054	4.60443	4.45844	4.55608	4.91664	4.65539	4.679	4.69567	4.62781	4.65772	4.5147	4.97856	4.61681	4.75957	4.5217	4.89374	4.61204
1415879_a_at	Rplp2	ribosomal protein, large P2	13.9106	13.9092	13.9218	13.6664	13.6525	13.6776	13.5994	13.7098	13.7203	13.6598	13.7788	13.6237	13.7753	13.764	13.8129	13.8119	13.7514	13.8239	13.8716	13.8555	13.8478	13.8959	13.8814	13.8411	13.9443
1422312_a_at	Neurog3	neurogenin 3	4.15489	4.38189	4.41237	3.99446	3.96509	4.24841	4.24162	3.98035	3.8158	4.05058	4.04579	4.20778	4.12856	4.21844	4.32525	4.13727	4.16085	4.16796	4.22847	4.42013	4.25928	4.08355	4.33304	4.30355	4.33998
1425054_a_at	2510006D16Rik	RIKEN cDNA 2510006D16 gene	10.3571	10.2122	10.2847	10.3819	10.4649	10.5667	10.5048	10.4588	10.5835	10.4684	10.4791	10.435	10.6712	10.4789	10.7556	10.8677	10.9434	10.8406	10.8109	10.8773	10.998	11.0878	11.0907	10.9313	11.009
1459628_at			5.09284	5.36148	5.19224	5.17835	5.13367	5.13726	5.30791	5.25726	4.96079	5.38158	5.29961	5.14992	5.20354	5.30363	5.4806	5.26048	5.39208	5.30363	5.47509	5.45805	5.67279	5.32263	5.1479	5.50699	5.44724
1451176_at	Mavs	mitochondrial antiviral signaling protein	8.7166	8.57269	8.61777	8.45934	8.41264	8.50373	8.29829	8.31558	8.71892	8.54974	8.54288	8.47176	8.63898	8.48539	8.50502	8.50468	8.54745	8.54745	8.63101	8.65719	8.51327	8.73026	8.65477	8.53437	8.70268
1443193_at	Ttll1	tubulin tyrosine ligase-like 1	6.24873	6.66383	6.36382	6.31701	6.31262	6.26125	6.20972	6.31701	6.31701	6.27663	6.29826	6.28064	6.37908	6.42179	6.41179	6.27934	6.19642	6.39937	6.01365	6.46177	6.56793	6.37752	6.18125	6.59547	6.18491
1457685_at	Zfp81	zinc finger protein 81	3.8388	4.08717	4.10237	3.84737	3.98666	3.78514	3.94351	3.97968	4.07998	4.03137	3.77388	3.8391	4.01676	3.93604	3.92009	3.91385	3.94351	4.07205	3.80126	3.88594	4.02003	4.06201	3.73469	4.14971	3.91485
1425909_at	BC005705	cDNA sequence BC005705	6.52428	6.58768	6.60886	6.63528	6.65307	6.5722	6.55929	6.56531	6.47691	6.54282	6.39424	6.50115	6.80702	6.6395	6.53731	6.62134	6.46897	6.40777	6.41283	6.5722	6.6002	6.41975	6.55588	6.6846	6.5819
1418818_at	Aqp5	aquaporin 5	8.4313	8.29543	8.13241	7.20475	7.19028	7.39398	7.15045	7.26075	7.16296	7.12585	7.09512	7.2876	7.44329	7.28885	6.86225	6.73715	7.06561	6.70369	6.78229	6.85404	6.87293	6.89668	7.1662	7.0847	6.92825
1422114_at	Erf	Ets2 repressor factor	4.92045	5.10102	4.98436	4.97164	4.91359	4.99916	4.94418	4.99313	4.95746	5.07636	4.66085	5.02617	5.03765	5.09126	5.03214	4.97697	4.7484	4.86709	5.24747	5.12061	5.06918	4.93924	4.90025	5.00419	5.07037
1427654_a_at	Htr4	5 hydroxytryptamine (serotonin) receptor 4	4.57003	4.60975	4.53651	4.56205	4.70658	4.57452	4.60012	4.7644	4.6417	4.74229	4.47488	4.64809	4.79132	4.64244	4.67484	4.67319	4.65873	4.67155	4.64244	4.77966	4.68151	4.51516	4.6378	4.90833	4.64244
1424363_at	Mycbpap	MYCBP associated protein	4.49483	4.47966	4.67483	4.55826	4.70013	4.55884	4.63057	4.56698	4.61336	4.60748	4.63057	4.63057	4.73163	4.68459	4.63057	4.52061	4.48185	4.61087	4.88134	4.67023	4.76329	4.52436	4.60864	4.71478	4.54593
1459590_at			6.1782	6.05794	6.10907	5.84569	5.98718	5.98922	5.99407	5.89739	5.9048	6.03618	5.78238	5.8311	5.9831	6.10278	6.13157	6.01006	6.0434	6.16099	5.88212	6.10355	6.15036	6.18306	6.01928	6.21626	6.13952
1447421_at			5.73678	5.77607	6.03112	5.59491	5.83793	5.77378	5.88685	5.75645	5.82681	6.10014	5.873	5.84292	5.82365	5.85152	5.73133	5.78375	5.83793	5.82365	5.34708	5.76027	5.92278	5.89067	5.63978	5.91871	5.81428
1444066_at	Gapvd1	GTPase activating protein and VPS9 domains 1	4.17954	4.08639	3.98422	4.03842	4.21702	3.84184	3.85354	4.14456	3.95133	4.08639	4.13599	4.24704	4.04261	4.22594	4.13975	4.0085	3.83947	4.12638	4.13523	4.00311	4.08639	4.00781	4.13717	3.96182	4.22025
1433717_at	D19Wsu162e	DNA segment, Chr 19, Wayne State University 162, expressed	10.1396	9.99008	9.95099	10.5802	10.608	10.5948	10.6238	10.6335	10.7951	10.7331	10.7276	10.5306	10.7732	10.6188	10.7302	10.7936	10.7204	10.8294	10.8543	10.9331	10.9722	10.951	10.9826	10.7986	10.8607
1417617_at	St6galnac2	ST6 (alpha-N-acetyl-neuraminyl-2,3-beta-galactosyl-1,3)-N-acetylgalactosaminide alpha-2,6-sialyltransferase 2	4.64265	4.83165	4.85911	4.80722	4.71448	4.84074	4.80722	4.80722	4.67456	4.93568	4.79894	4.70188	4.76632	5.01173	4.80566	4.8347	4.70686	4.70287	4.64024	4.9061	4.99198	5.0481	4.80722	4.9973	4.74628
1453929_at	Rnf24	ring finger protein 24	5.98559	6.39244	6.36497	5.9593	6.20344	6.06552	5.98382	5.98796	5.951	6.0352	5.75201	5.95574	6.1608	6.19428	5.76899	5.80942	5.74666	5.77947	5.60313	6.0365	5.95174	6.01679	5.75783	6.0059	5.71971
1456036_x_at	Gsto1	glutathione S-transferase omega 1	12.0174	12.1162	12.0883	9.9907	9.81412	9.72081	9.69389	10.3488	9.88354	9.86548	10.054	9.80134	9.67255	10.2136	11.0873	10.9044	11.2903	11.229	11.3625	10.9651	10.778	10.8543	10.9524	11.2654	11.1475
1446069_at			4.53273	4.17235	4.14566	4.09938	4.12782	4.11084	4.134	4.2649	3.92483	4.1747	4.0985	4.47926	4.25539	4.17235	4.17235	4.20465	4.15876	4.15448	4.0186	4.19728	4.24369	4.25026	4.17235	4.36362	4.17235
1444807_at			5.0063	5.08901	5.086	5.02729	4.9016	5.12786	4.84996	4.80841	4.86967	4.89454	4.91835	4.9261	5.23378	5.0063	5.0063	5.07399	4.71564	4.85974	5.09551	5.1849	4.98685	5.05343	4.86604	4.95633	5.12056
1454565_at	C030046M01Rik	RIKEN cDNA C030046M01 gene	4.55842	4.52932	4.55852	4.75638	4.49753	4.57995	4.59394	4.597	4.26299	4.5814	4.41673	4.42805	4.65649	4.76797	4.48384	4.55703	4.30572	4.39908	4.35023	4.79436	4.83209	4.52932	4.46264	4.67687	4.4061
1425831_at	Zfp101	zinc finger protein 101	6.46325	6.32487	6.73206	6.97685	7.08723	7.19907	7.36833	7.19354	7.68897	7.21889	7.40129	7.59178	7.16158	7.21563	6.5688	6.7475	6.74246	6.6884	6.72244	6.65798	6.66791	6.86599	6.81266	6.70697	6.8928
1437507_at	Gatad2b	GATA zinc finger domain containing 2B	8.91591	8.99962	8.98556	8.83591	8.70648	8.70523	8.944	8.82495	9.18474	9.1164	9.12863	9.1463	8.82495	8.87495	8.64552	8.75443	8.57259	8.74552	8.65998	8.82495	8.95438	8.87998	8.78993	8.70861	8.79634
1424985_a_at	Sox10	SRY-box containing gene 10	7.02209	7.2188	7.34525	7.01007	7.15025	7.0008	7.26072	7.00356	6.88355	7.34489	7.07757	6.93735	7.14018	7.1683	7.27845	7.27346	7.02806	7.20487	7.09926	7.48728	7.4605	7.28297	7.2604	7.42563	7.18416
1441551_at	Mypn	myopalladin	5.13652	5.1863	5.2962	5.02729	5.24985	5.22535	5.36275	5.17848	5.10126	5.16473	4.96956	5.12643	5.32681	5.20896	5.08081	5.35879	5.06255	5.19108	5.27394	5.23478	5.41248	5.2068	5.09171	5.24597	5.2705
1429806_at	Eral1	Era (G-protein)-like 1 (E. coli)	6.84627	6.83356	6.97297	6.71552	6.59542	6.64034	6.8121	6.62033	6.57947	6.69647	6.62557	6.53783	6.71854	6.78285	6.64653	6.91453	6.92398	6.84155	6.78438	7.05448	7.03052	7.00918	6.73941	7.02703	6.81815
1446673_at	D330013E07Rik	RIKEN cDNA D330013E07 gene	3.98483	3.99871	4.19021	3.9675	4.33721	3.7062	4.21171	3.80921	4.23239	3.9899	4.17823	3.88202	3.95219	4.25548	3.94678	3.92776	4.09489	4.00581	3.82149	3.9487	3.99871	3.97788	4.26808	4.19038	3.98298
1416277_a_at	Rplp1	ribosomal protein, large, P1	14.0884	14.1055	14.1058	13.8726	13.8668	13.853	13.8751	13.8851	13.9434	13.8726	13.9489	13.8405	13.9343	13.9941	13.9908	14.0112	13.9833	13.977	13.999	14.0244	14.0403	14.0557	14.0468	14.0778	14.1111
1428931_a_at	Parp6	poly (ADP-ribose) polymerase family, member 6	7.19246	7.22784	7.1467	7.10602	7.21756	7.11302	7.17227	7.41409	7.21358	7.30434	7.39546	7.15334	7.28778	7.20303	7.56037	7.53773	7.81829	7.74743	7.76609	7.58317	7.7497	7.64152	7.86036	7.73467	7.72288
1430753_at	Dnhd1	dynein heavy chain domain 1	6.32076	6.58446	6.4213	6.35116	6.37915	6.50403	6.3798	6.45616	6.32186	6.38632	6.33463	6.02323	6.52911	6.4934	6.52435	6.17402	6.14494	6.41057	6.45165	6.60806	6.41438	6.25793	6.27271	6.47223	6.29363
1448079_at	Rnf166	ring finger protein 166	5.35111	4.9055	4.72566	4.81955	4.95068	4.96633	4.70991	4.59281	4.83175	4.87428	5.09949	4.8739	5.05929	4.96443	4.68248	4.8064	4.87933	4.68155	4.5694	4.87225	4.75632	4.83624	4.68059	5.08419	4.66503
1444198_at			4.87984	5.04921	4.93487	4.86845	4.95049	4.67547	4.72934	4.73136	4.69114	4.87118	4.85152	4.80335	5.01052	4.85152	4.68831	4.95049	4.69747	4.85152	4.50613	5.00855	4.90054	4.98391	4.85152	5.01923	4.74708
1420389_at	Pax3	paired box gene 3	7.21639	7.34481	7.31684	6.99198	6.90778	7.00512	6.93289	6.90248	6.67976	6.8959	6.78321	6.93869	7.01788	7.11759	6.90659	6.80925	6.92365	6.94576	6.73426	6.9015	6.98022	6.87892	6.74093	6.9834	6.9868
1443564_at	Gm7969	predicted gene 7969	3.57916	3.92343	3.78756	3.72868	3.77386	3.65168	3.87129	3.73273	3.75756	3.75978	3.51458	3.75724	3.84888	3.7859	3.91061	3.48417	3.7355	3.78039	3.78504	3.78372	4.01746	3.7859	3.63893	3.85202	3.7859
1452386_at	Sall3	sal-like 3 (Drosophila)	5.88235	5.86507	5.92146	5.82745	5.60271	5.75412	5.82643	5.72991	5.56291	5.91601	5.69007	5.96266	5.7563	5.89797	5.99007	5.80076	5.74276	5.87892	5.86569	5.98776	5.97388	5.76373	5.80262	5.94988	5.91864
AFFX-TrpnX-M_at			4.19647	4.1019	4.29753	4.20818	4.14842	4.22794	4.17601	4.17939	4.25617	4.32471	4.21648	4.32062	4.3158	4.2719	4.32682	4.25104	4.12125	4.21573	4.33556	4.1809	4.2326	4.36006	4.47046	4.23206	4.42174
1422266_at	Mycs	myc-like oncogene, s-myc protein	5.29033	5.60709	5.57371	5.49066	5.4795	5.55337	5.56743	5.34393	5.32826	5.5288	5.26845	5.49066	5.51884	5.69483	5.46348	5.28633	5.383	5.30473	5.12691	5.86273	5.44847	5.52948	5.59816	5.49066	5.49066
1453523_at	Krtap17-1	keratin associated protein 17-1	5.94434	5.82734	5.79556	5.58601	5.87099	5.73702	6.0565	5.77927	5.7186	5.99861	5.84556	5.64957	5.8825	5.77779	5.84556	5.97255	5.49997	5.97677	5.60162	5.93476	5.87619	5.9962	5.79365	5.99017	5.74321
1432375_a_at	Spata3	spermatogenesis associated 3	6.49717	6.87216	6.70467	6.56513	6.52678	6.68167	6.71507	6.62321	6.60492	6.64665	6.38933	6.6158	6.60492	6.77507	6.43134	6.5674	6.30007	6.46751	6.41359	6.89806	6.84747	6.78942	6.55296	6.66505	6.43641
1435441_at	Ablim2	actin-binding LIM protein 2	6.33479	6.55738	6.58307	6.26126	6.40134	6.56152	6.57007	6.3784	6.44684	6.6276	6.19783	6.60105	6.4862	6.52729	6.5237	6.32658	6.27924	6.35669	6.46197	6.58792	6.44684	6.39328	6.47036	6.44055	6.52083
1458805_at			4.30483	4.30723	4.53012	4.27928	4.29288	4.34431	4.30483	4.2262	4.15312	4.35635	4.33702	4.07005	4.45206	4.35613	4.40919	4.24657	4.14135	4.33807	4.14823	4.45674	4.46378	4.34673	4.12604	4.41536	4.29955
1418750_at	Plxnb3	plexin B3	6.57755	6.69716	6.76953	6.76005	6.53326	6.50404	6.723	6.55599	6.30623	6.85612	6.63567	6.62073	6.44156	6.95287	6.46915	6.60891	6.39999	6.5748	6.42269	6.76381	6.90595	6.52399	6.51844	6.64795	6.51619
1415786_at	Pgc	progastricsin (pepsinogen C)	7.07639	6.9347	7.00218	6.8849	6.85037	6.86209	6.92198	6.9114	6.79359	6.8967	6.66201	6.89474	6.94266	6.98498	6.94266	6.89523	6.8696	6.96618	7.17857	7.01514	7.05817	7.04222	6.79511	7.0253	6.9748
1435422_at	4933433P14Rik	RIKEN cDNA 4933433P14 gene	7.68702	7.98937	8.03247	7.99929	8.00447	8.05107	7.94602	8.05072	7.90809	7.99929	7.99929	7.78106	7.9703	8.2622	8.01882	8.06236	7.99929	8.04363	7.90914	7.9333	8.21283	8.01893	8.03108	8.31458	7.96067
1437940_at	Apba1	Amyloid beta (A4) precursor protein binding, family A, member 1	6.81666	7.02762	7.0009	7.02762	7.00982	6.93113	7.08119	7.02311	6.80418	7.15503	6.89047	7.03117	7.03863	7.13631	7.02762	7.00251	7.04881	7.02158	6.9911	7.21413	7.14544	7.08843	6.95295	7.23569	7.03024
1447711_x_at	4933412E12Rik	RIKEN cDNA 4933412E12 gene	8.50261	8.22242	8.18835	7.57106	7.575	7.47114	7.39331	7.45067	7.46888	7.52999	7.21675	7.46943	7.65881	7.61503	7.7767	7.85239	7.84076	7.67549	7.6089	7.82512	7.8541	7.78829	7.91604	7.96913	7.85071
1423917_a_at	Cttn	cortactin	11.6734	11.6919	11.6232	11.6721	11.6421	11.5324	11.6189	11.6291	11.6785	11.5497	11.7202	11.6809	11.702	11.7246	11.7273	11.6684	11.6292	11.7713	11.7511	11.7592	11.7267	11.8793	11.8785	11.7606	11.7909
1449967_at	Sim1	single-minded homolog 1 (Drosophila)	5.00723	4.79039	4.76061	4.62539	4.74636	4.80608	4.73193	4.67222	4.84578	4.62071	4.79504	4.65657	4.9775	4.66988	4.87905	4.41101	4.69679	4.51787	4.86285	4.72571	4.62657	5.12405	4.63884	4.77748	4.73193
1458733_at			5.77891	5.50563	5.67883	5.51862	5.82213	5.83615	5.70099	5.40946	5.47336	5.6545	5.36523	5.5475	5.93346	5.71326	5.70279	5.70797	5.60193	5.56847	5.46976	5.73476	5.7905	5.81004	5.53177	5.83453	5.68475
1452112_a_at	Rbm4b	RNA binding motif protein 4B	6.97658	6.97658	6.79544	7.20844	7.13835	7.17174	7.2835	7.03552	7.42188	7.24415	7.3683	7.50298	7.27463	7.26628	6.6281	6.73953	6.69893	6.69993	6.69023	6.65242	6.62021	6.81088	6.91688	6.85692	6.74795
1430363_at	4933407O12Rik	RIKEN cDNA 4933407O12 gene	8.09384	8.45293	8.38071	8.15962	8.15515	8.11467	8.32542	8.15113	8.18627	8.37836	8.15186	8.42484	8.14713	8.33393	8.28465	8.30744	7.92777	8.21539	8.30654	8.3608	8.21539	8.26709	8.12244	8.362	8.18733
1454562_at	Gm10750	predicted gene 10750	6.07803	6.21672	6.27495	5.92062	6.31017	6.25098	6.02525	6.06777	6.05023	6.06681	6.16825	5.97016	6.33692	6.17887	6.25514	6.13135	6.17887	6.15263	6.04066	6.1211	6.3089	6.20046	6.24431	6.45424	6.08835
1453333_at	1700012P22Rik	RIKEN cDNA 1700012P22 gene	6.51721	6.76014	6.85445	6.6758	6.39565	6.54112	6.55687	6.47705	6.45742	6.59038	6.552	6.67035	6.59417	6.67509	6.63347	6.47662	6.61355	6.90636	6.63567	6.92518	6.84427	6.6403	6.63404	6.6524	6.66558
1438820_at	Rnf17	ring finger protein 17	3.81977	3.79295	3.85217	3.83751	3.8252	3.76541	3.69976	3.91361	3.76061	3.85217	3.77103	3.96301	3.96061	3.85217	3.91207	3.95087	3.76446	3.84114	3.77384	3.87746	3.85217	3.7745	4.0233	3.87566	4.06406
1448581_at	Zfp346	zinc finger protein 346	8.52511	8.61174	8.52643	8.4804	8.60663	8.61601	8.34742	8.52351	8.57062	8.55259	8.62367	8.58435	8.61874	8.71064	8.365	8.36225	8.45112	8.70479	8.55679	8.515	8.4918	8.46987	8.54227	8.55944	8.44044
1454484_at	4933424L07Rik	RIKEN cDNA 4933424L07 gene	6.43688	6.19044	6.21594	6.06643	6.11412	6.19044	6.11048	6.00944	6.12264	6.20565	6.15563	5.93509	6.2623	6.17841	6.29965	6.2334	6.18107	6.22069	6.14008	6.02602	6.29702	6.14063	6.29008	6.38914	6.25282
1453710_at	Tmem116	transmembrane protein 116	5.49234	5.85871	5.63926	5.68943	5.68345	5.74447	5.89637	5.66923	5.43245	5.80003	5.57845	5.82305	5.78182	5.82305	5.72443	5.67211	5.40825	5.71584	5.71331	5.91538	5.7205	5.716	5.74755	5.72942	5.66135
1456237_x_at	Heatr2	HEAT repeat containing 2	4.37852	4.32269	4.47005	4.28036	4.26842	4.35526	4.29147	4.28036	4.06476	4.36313	4.06192	4.28036	4.43107	4.36463	4.28674	4.07599	4.22558	4.24658	4.05554	4.33431	4.37706	4.4576	4.20043	4.34275	4.26116
1457380_at			4.2883	4.21566	4.26676	4.20849	4.23543	4.34733	4.28647	4.19581	4.38108	4.17155	4.33243	4.25212	4.23243	4.48786	4.27265	4.27195	4.17823	4.28647	4.27024	4.28647	4.40944	4.44774	4.31613	4.33695	4.37368
1440297_at	Rnf220	ring finger protein 220	5.04564	5.45232	5.36922	5.36793	5.3763	5.25379	5.40872	5.57861	5.41657	5.36922	5.18159	5.33465	5.49319	5.36423	5.36922	5.39452	5.17706	5.37376	5.4357	5.455	5.49558	5.40045	5.21022	5.59716	5.2493
1420697_at	Slc15a3	solute carrier family 15, member 3	4.36502	4.5413	4.60303	4.50577	4.27963	4.48018	4.66188	4.23463	4.25517	4.34098	4.17823	4.32829	4.41653	4.6192	4.40432	4.49262	4.41232	4.62346	4.57828	4.85299	4.61094	4.43532	4.36705	4.57595	4.4909
1416761_at	Hsd11b2	hydroxysteroid 11-beta dehydrogenase 2	5.1404	5.19442	5.22899	5.19095	5.07341	5.15555	5.33675	5.17842	5.07762	5.21686	5.15264	5.00074	5.18168	5.29018	5.11992	5.07568	5.08149	5.08186	4.79785	5.05659	5.1404	5.06269	5.1593	5.20319	5.1404
1450120_at	Scn1a	sodium channel, voltage-gated, type I, alpha	5.51467	5.666	5.7397	5.71229	5.68404	5.69735	5.88154	5.59501	5.58807	5.79434	5.54347	5.73028	5.72695	5.86074	5.9927	5.69738	5.75688	6.02693	5.99005	5.99791	6.04471	5.85636	5.75688	6.01395	5.81151
1431377_at	Atxn10	ataxin 10	4.67555	4.78545	4.77115	4.80075	4.64123	4.58845	4.5484	4.60206	4.40327	4.56486	4.45942	4.48361	4.67038	4.87506	4.48225	4.42918	4.68592	4.59285	4.44401	4.65816	4.59833	4.58982	4.41224	4.62197	4.64434
1451934_at	H2-D1	histocompatibility 2, D region locus 1	4.65174	4.53402	4.72201	4.43319	4.78894	4.4408	4.52499	4.52881	4.53402	4.53081	4.39455	4.49153	4.76616	4.53402	4.53318	4.4623	4.65355	4.53902	4.67967	4.59779	4.34387	4.40638	4.20755	4.56348	4.75999
1423681_at	Ftsjd2	FtsJ methyltransferase domain containing 2	9.67214	9.46498	9.46074	9.08851	9.08579	8.9539	9.00844	9.11726	9.28097	9.12555	9.16967	9.04858	9.19527	9.08163	8.93228	9.04634	8.93184	9.03085	8.95041	9.07515	9.16298	9.24572	9.21984	8.9944	9.10135
1440188_at			3.58146	3.33881	3.47834	3.33164	3.4757	3.53936	3.42246	3.34916	3.49182	3.39926	3.4757	3.49323	3.60111	3.48752	3.47	3.49763	3.48532	3.43214	3.52893	3.4757	3.63061	3.4619	3.50726	3.628	3.53704
1416649_at	Ambp	alpha 1 microglobulin/bikunin	5.11172	5.52291	5.03559	5.26542	5.30203	5.07138	5.48628	5.39788	4.93637	5.31432	4.99243	5.27955	5.18188	5.43475	5.52339	5.18607	4.95015	5.24312	5.26027	5.41499	5.61956	5.37105	5.24599	5.49092	5.11913
1457229_at	Gpr173	G-protein coupled receptor 173	6.3862	6.21554	6.17995	5.76382	5.82599	5.83746	5.93263	5.70629	5.8426	6.14168	6.03017	5.58455	5.93614	5.87266	5.94621	5.8229	5.87019	5.93614	5.8837	6.06746	6.04892	6.00712	5.9816	6.10258	5.84671
1436408_at	Rprml	reprimo-like	5.56873	5.91762	5.51521	5.84093	5.89756	5.80683	5.92949	5.64073	5.57886	5.8552	5.60105	5.6167	6.05191	5.83468	6.00826	5.87565	5.78309	5.83134	6.03006	5.94587	6.09423	5.78615	5.85368	5.79974	6.16621
1456843_at	Yes1	Yamaguchi sarcoma viral (v-yes) oncogene homolog 1	4.82585	4.84995	4.77544	4.8111	4.86166	4.81356	4.89834	4.78725	4.79642	4.93026	4.80934	5.21378	4.89602	4.95102	4.93905	4.79151	4.86011	4.93332	5.11493	4.93897	4.77019	4.8772	4.85326	4.96005	4.95719
1452885_at	Srsf2ip	serine/arginine-rich splicing factor 2, interacting protein	10.0203	9.84366	9.87037	9.97512	9.88774	9.92213	9.69779	9.61955	10.056	9.82489	9.96963	9.99768	10.1653	9.87988	9.81625	9.70177	9.58378	9.6674	9.70586	9.72494	9.65213	9.85992	9.92105	9.74996	9.83133
1437907_a_at	Tbca	tubulin cofactor A	11.5482	11.696	11.6607	11.9444	11.8369	12.0257	11.9908	11.9818	11.8997	12.0519	12.0379	11.9557	11.9406	12.1193	11.9779	11.905	11.9999	11.7937	11.8878	11.932	11.8318	11.8505	11.8726	12.0145	12.1175
1457241_at			5.07827	4.92121	5.2053	5.14745	4.7954	5.04678	5.22117	5.07827	5.03582	5.14197	5.20169	5.15686	5.06684	5.11457	4.98887	5.10361	4.95543	4.91207	5.14426	5.21872	5.28776	4.96117	4.96966	5.16788	5.04443
1442378_x_at	LOC100504701	hypothetical LOC100504701	3.69584	3.6361	3.69353	3.69566	3.73139	3.63602	3.61688	3.94458	3.7162	3.68543	3.65127	3.77908	3.69592	3.86749	3.46777	3.61177	3.56598	3.6584	3.52949	3.70334	3.65333	3.71172	3.67759	3.62852	3.65906
1444542_at			4.6527	4.78203	4.98966	4.656	4.94414	4.91839	5.00593	4.8734	4.82308	4.9546	4.73458	4.64639	4.88065	4.9863	4.91637	5.01843	4.80678	4.9546	4.89827	5.03881	5.05938	4.90613	4.67498	5.03922	4.97191
1443730_at			7.3575	7.41662	7.68201	7.25107	7.45523	7.3898	7.57918	7.37663	7.40245	7.47115	7.39234	7.36627	7.45344	7.46519	7.51344	7.3738	7.34885	7.35601	7.30114	7.51707	7.47519	7.48281	7.35784	7.58642	7.39339
1430266_at	1700003D09Rik	RIKEN cDNA 1700003D09 gene	5.99879	6.31854	6.18627	6.11539	6.17058	5.92195	6.02249	6.02616	6.1264	6.10677	5.88973	5.94429	6.14418	6.18218	6.16103	6.25873	6.04425	6.11388	5.93867	6.17438	6.33227	6.22854	6.21156	6.08678	6.38341
1458712_at			3.98166	3.99254	4.16535	3.74073	4.01323	3.93257	3.72722	3.94765	4.01868	3.96467	3.78979	3.96786	4.02905	3.94955	3.79849	3.85466	3.95438	3.84194	4.08315	3.89788	3.97604	3.96959	3.93572	3.99661	3.9136
1433076_at	5430402O13Rik	RIKEN cDNA 5430402O13 gene	5.58654	5.89331	6.01277	5.83338	5.78784	5.79918	5.73183	5.72555	5.53577	5.70534	5.80942	5.83338	5.91462	5.88638	6.00574	5.83109	5.76543	5.8147	5.61638	6.12233	6.2222	5.80732	5.90471	6.07408	5.83338
1420861_at	Dctn4	dynactin 4	10.7254	10.7594	10.7307	10.0779	9.90659	10.082	10.1313	9.98924	10.158	10.1944	10.2065	10.0968	10.1203	10.1111	9.93031	9.92157	9.89634	10.0489	10.0908	10.2947	10.2204	10.1994	10.1934	9.99399	10.0276
1432138_at	1700080N15Rik	RIKEN cDNA 1700080N15 gene	5.83661	6.00623	5.87604	5.82794	5.70975	5.66006	5.97518	5.68768	5.64593	5.81725	5.60969	5.63413	5.8036	5.84832	5.78481	6.00297	5.61904	5.98868	5.80132	6.06166	5.89331	5.97592	5.87969	5.95235	5.87255
1416107_at	Nsg2	neuron specific gene family member 2	6.21669	6.3026	6.37253	6.30895	6.53296	6.33553	6.41389	6.51319	6.34015	6.5074	6.45854	6.23047	6.40709	6.56461	6.42802	6.31784	6.21235	6.56054	6.04975	6.73726	6.60621	6.42036	6.23121	6.69798	6.1089
1460467_at	Iqcg	IQ motif containing G	4.05485	4.38505	4.26955	4.20778	4.1406	4.23095	4.10395	4.06223	4.15691	4.25228	4.06051	4.34595	4.30689	4.26545	4.03345	4.1838	4.03631	4.20778	4.25389	4.36556	4.22045	4.23616	4.20778	4.17374	4.19563
1452426_x_at			3.46345	3.21272	3.18489	3.08223	3.33366	3.19354	3.33911	3.14738	3.28653	3.34874	3.28445	3.32501	3.33911	3.25309	3.44737	3.40784	3.39953	3.34401	3.73763	3.42746	3.37698	3.37303	3.38838	3.35912	3.6324
1430457_at	Daf2	decay accelerating factor 2	4.7517	4.67873	5.03934	4.65539	4.62915	4.63615	4.80084	4.66547	4.8293	4.75444	4.55308	4.52436	4.90831	4.55761	4.3856	4.65057	4.62903	4.9159	4.44872	4.56112	4.75255	4.76137	4.57487	4.84326	4.42907
1443483_at	Xlr5a /// Xlr5b /// Xlr5c	X-linked lymphocyte-regulated 5A /// X-linked lymphocyte-regulated 5B /// X-linked lymphocyte-regulated 5C	4.77911	5.20727	5.11321	4.71658	4.94321	4.94888	5.04361	4.94667	4.76362	4.8042	4.9415	4.85162	5.15382	4.77077	4.9727	4.96729	4.68374	4.91573	4.9996	5.0355	4.95963	4.89441	4.46066	5.16212	4.74708
1430855_at	Col20a1	collagen, type XX, alpha 1	6.34282	6.51438	6.37587	6.21853	6.37915	6.42933	6.48614	6.37413	6.07517	6.35908	6.25145	6.56367	6.53177	6.33797	6.32981	6.35177	6.24521	6.32981	6.19667	6.14075	6.42954	6.20098	6.3059	6.18487	6.62063
1421253_at	Nrap	nebulin-related anchoring protein	6.5366	6.74359	6.86431	6.46822	6.61934	6.56461	6.58666	6.56827	6.55051	6.68135	6.5144	6.60102	6.66072	6.62566	6.65805	6.51632	6.58601	6.59734	6.43569	6.71442	6.8465	6.66782	6.53785	6.74359	6.63015
1424134_at	Rspry1	ring finger and SPRY domain containing 1	9.82049	9.59864	9.62995	9.35732	9.29901	9.28876	9.07323	9.31195	9.56335	9.2997	9.36559	9.2455	9.50739	9.30703	10.2941	10.2061	10.2774	10.2096	10.2624	10.317	10.3216	10.2754	10.3517	10.2735	10.4421
1459490_at			5.21819	5.40883	5.357	5.22042	5.39794	5.30059	5.07155	5.17608	4.89963	5.4403	5.10441	5.0754	5.35701	5.43992	5.16497	5.22351	5.07513	5.05419	4.93548	5.2952	5.54463	5.33119	4.87343	5.40498	5.1135
1458244_at	Tmco5	transmembrane and coiled-coil domains 5	4.6588	4.72108	4.56445	4.38641	4.59496	4.32407	4.72458	4.52298	4.32469	4.36138	4.67014	4.26256	4.42641	4.62782	4.56004	4.54661	4.47675	4.69291	4.28318	4.74691	4.7573	4.54749	4.44696	4.71892	4.55199
1456384_at	Nlgn3	neuroligin 3	4.64911	4.68588	4.73692	4.74079	4.71383	4.86125	4.93547	4.76217	4.68312	4.8284	4.73779	4.56825	4.9022	4.82506	4.74546	4.97903	4.57779	4.6924	5.09122	4.74897	4.78208	4.58888	4.96624	4.99108	4.7573
1427082_at	Sdr42e1	short chain dehydrogenase/reductase family 42E, member 1	5.17454	5.21898	5.1616	5.19831	5.25374	5.14228	5.15835	5.1511	5.12283	5.33031	4.98169	5.0052	5.35229	5.22684	5.12327	5.17094	5.10837	5.10837	5.0114	5.31893	5.45909	5.09138	5.05739	5.40074	5.08104
1421201_a_at	Tro	trophinin	7.4028	7.50107	7.40313	6.86443	6.84879	6.86733	6.93185	6.80418	6.72638	6.74354	6.73284	6.98898	6.92563	6.97717	6.70507	6.81088	6.39864	6.74826	6.60174	6.73633	6.94142	6.62179	6.49432	6.78532	6.66151
1443723_at	Trpm3	transient receptor potential cation channel, subfamily M, member 3	3.65738	3.6741	3.62969	3.89694	3.6325	3.6179	3.75773	3.68507	3.59817	3.75776	3.65738	3.69572	3.67619	3.93755	3.61762	3.72607	3.46275	3.65378	3.50931	3.7008	3.51683	3.71393	3.69572	3.66081	3.74582
1441525_at	Nek11	NIMA (never in mitosis gene a)-related expressed kinase 11	6.35149	6.66239	6.62398	6.39628	6.41222	6.32528	6.71728	6.57937	6.27607	6.67812	6.36998	6.27401	6.45817	6.4797	6.4508	6.40197	6.40895	6.51723	6.33618	6.74031	6.85932	6.55634	6.43799	6.71779	6.27797
1439195_at			3.06049	3.37538	3.29944	3.37056	3.37056	3.25153	3.3794	3.29416	3.40448	3.15946	3.26058	3.25962	3.54398	3.29978	3.27084	3.44095	3.35605	3.4631	3.31671	3.39821	3.60071	3.2735	3.37056	3.41852	3.47194
1423665_a_at	LOC100503670 /// Rpl5	60S ribosomal protein L5-like /// ribosomal protein L5	14.139	14.169	14.1476	14.1556	14.1871	14.214	14.2112	14.194	14.181	14.2145	14.2387	14.2018	14.2548	14.2978	14.1245	14.1178	14.1082	14.0806	14.0936	14.1089	14.1245	14.1491	14.1431	14.2026	14.2158
1442049_at			4.80082	5.05976	5.08	4.47048	4.7626	4.75374	4.94613	4.74975	4.7626	4.81174	4.7626	4.72612	4.72103	4.78478	4.84981	4.6595	4.62251	4.73937	4.67775	4.96189	4.97423	4.73193	4.78794	5.06918	4.56615
1446590_at			4.5483	4.72075	4.73063	4.60038	4.63997	4.54025	4.52184	4.58145	4.45733	4.62157	4.54587	4.59956	4.59121	4.77704	4.44086	4.63456	4.44299	4.57836	4.3987	4.66402	4.6354	4.74398	4.44692	4.69233	4.47755
1422982_at	Ar	androgen receptor	7.52772	7.39418	7.46008	6.45577	6.54509	6.56691	6.58048	6.20954	6.07029	6.42253	6.21797	6.20762	6.63604	6.59027	8.27837	7.99152	8.32006	8.31809	8.40784	8.12213	8.17103	8.20434	8.39636	8.32992	8.22226
1450191_a_at	Sox13	SRY-box containing gene 13	6.91816	7.24201	7.41841	7.11426	7.14429	7.0526	7.17187	7.21848	6.96294	7.17387	7.24521	7.17187	7.17187	7.21628	7.21885	7.17459	7.04782	7.10176	7.06454	7.27904	7.30913	7.05681	7.1417	7.34315	7.09881
1444229_at	Nr2f2	nuclear receptor subfamily 2, group F, member 2	4.36598	4.28745	4.26868	4.03075	4.01208	3.95646	3.92136	3.76373	4.20572	4.13815	4.24813	4.01414	4.13069	4.049	3.93913	3.98544	4.46527	3.8178	3.9844	3.96165	4.05225	4.34976	4.01202	4.27539	4.18123
1447867_x_at	4930444A02Rik	RIKEN cDNA 4930444A02 gene	3.89164	4.16785	4.08816	3.88249	3.90793	3.87712	3.87205	3.93453	3.87941	3.9953	3.95299	3.89041	3.96125	3.99713	3.95299	4.03997	3.88197	3.77591	3.95299	4.17561	4.13465	4.03905	3.89311	3.91016	4.159
1441518_at			5.07873	5.3939	5.12168	5.34842	5.48599	5.34842	5.24497	5.39208	5.3518	5.34149	5.25078	5.2103	5.47544	5.49255	5.37966	5.06145	5.33109	5.39208	4.97353	5.47183	5.41477	5.22317	5.34842	5.41313	5.31191
1439287_at			6.67756	7.14684	7.07475	6.95831	6.87874	6.90999	7.00077	6.83167	6.70583	7.09412	6.74799	6.68111	6.90914	7.10158	6.91126	6.82525	6.71502	6.75832	6.7278	7.18909	7.18105	7.01238	6.75667	7.02823	6.81423
1459642_at	Adam23	A disintegrin and metallopeptidase domain 23	5.51884	5.76094	5.51884	5.3786	5.47833	5.38242	5.52193	5.50337	5.33579	5.489	5.51884	5.71108	5.51884	5.48626	5.51884	5.47916	5.60325	5.51884	5.44512	5.65848	5.51884	5.6621	5.32016	5.7101	5.54359
1451997_at	Zfp426	zinc finger protein 426	7.20562	7.2214	7.14529	7.30169	7.21195	7.40989	7.30178	7.49574	7.4231	7.3472	7.39095	7.43745	7.41607	7.3775	6.8047	6.79442	6.76067	7.03512	6.98914	7.02286	6.88084	7.01659	7.0439	6.87936	6.83874
1455714_at	Vstm2l	V-set and transmembrane domain containing 2-like	6.91595	7.18726	7.31108	6.78779	6.77271	7.00731	6.95582	6.87886	6.69702	6.92406	6.82143	6.87423	6.84084	7.04876	7.10149	7.00964	6.67624	7.06772	6.97462	7.1597	7.30689	6.96313	7.02585	7.07225	6.9425
1458580_at			5.18355	5.26256	5.3158	5.09665	5.26299	5.22367	5.12228	5.3158	5.04375	5.17533	4.96119	5.46994	5.16926	5.39683	5.31861	5.50911	5.25443	5.6548	5.3158	5.60873	5.50128	5.36673	5.49111	5.52236	5.36284
1442327_at	2410141K09Rik /// Zfp640	RIKEN cDNA 2410141K09 gene /// zinc finger protein 640	4.60934	4.66543	4.60526	4.34425	4.60526	4.37624	4.58098	4.34539	4.26795	4.48871	4.44099	4.47176	4.39413	4.66615	4.51172	4.31459	4.33683	4.37235	4.25634	4.60573	4.6152	4.47176	4.32448	4.51496	4.44855
1420190_at			3.35308	3.48046	3.54773	3.49398	3.65198	3.5225	3.55103	3.58761	3.54096	3.58092	3.44597	3.32955	3.72982	3.55834	3.58755	3.78265	3.55539	3.62668	3.49182	3.74081	3.7859	3.90555	3.58412	3.81694	3.65096
1439074_a_at	Son	Son DNA binding protein	7.75692	7.50107	7.75585	7.86779	7.67285	7.74779	7.59241	7.74626	8.04805	7.89114	8.25065	8.00799	7.77701	7.92394	7.21988	7.22059	7.28753	7.48542	7.39398	7.19518	6.85501	7.34287	7.35606	7.27976	7.3615
1457108_at			5.81029	5.95357	6.18034	5.98561	5.83819	6.0553	6.00047	6.00891	5.71509	5.90208	6.02158	5.85191	6.18205	5.91247	6.02536	5.84772	5.91072	5.83819	5.74309	5.73266	6.08699	6.04883	5.93193	6.05691	5.98561
1456759_at	Lrrc4c	Leucine rich repeat containing 4C	5.28983	5.42183	5.21967	5.25225	5.24488	5.22908	5.2028	5.29915	5.21966	5.21576	5.22591	5.2028	5.45592	5.2028	5.1349	5.05659	4.85596	4.9019	4.92833	5.06639	5.206	5.25823	4.85058	5.2028	5.03685
1457111_at	AA415038	expressed sequence AA415038	5.62308	5.64038	5.67281	5.50001	5.82866	5.84366	5.60092	5.6088	5.82263	5.84548	5.82263	5.82263	5.96039	5.66215	5.90675	5.7297	5.95816	5.97102	6.0774	5.6339	5.91313	5.70041	6.04762	5.99011	5.9256
1458121_at			4.72989	4.28125	4.39407	4.18945	4.28136	3.96887	4.20214	4.16372	4.19641	4.28691	4.0089	4.30637	4.22957	4.23785	4.16365	4.30176	4.24179	4.10115	4.27413	4.2615	4.12863	4.16186	3.97466	4.25212	4.36235
1442567_at	Zbtb24	zinc finger and BTB domain containing 24	4.54379	4.4156	4.42073	5.04228	4.74794	5.04442	4.72208	5.06215	5.31918	5.01557	5.23659	5.06553	4.84853	5.21492	5.06625	4.95829	5.01588	4.95829	4.92546	4.90139	4.7259	5.0002	5.0007	5.20206	4.9911
1421883_at	Elavl2	ELAV (embryonic lethal, abnormal vision, Drosophila)-like 2 (Hu antigen B)	7.73476	7.33247	7.58931	3.55517	3.95684	3.71995	3.64361	3.7467	3.71717	3.37584	3.68551	3.7472	3.78299	3.87811	5.18283	5.13692	5.84361	5.62888	5.72088	5.19047	5.35297	5.23334	5.62455	5.40995	5.53667
[truncated: 43,507 more rows]

## Sheet: 169 genes
Name	Description	TSC2+/+ p53-/-, biological replicate 1, no treatment	TSC2+/+ p53-/-, biological replicate 2, no treatment	TSC2+/+ p53-/-, biological replicate 3, no treatment	TSC2-/- p53-/-, biological replicate 1, no treatment	TSC2-/- p53-/-, biological replicate 2, no treatment	TSC2-/- p53-/-, biological replicate 3, no treatment	TSC2-/- p53-/-, biological replicate 1, treated, time course 2 hours	TSC2-/- p53-/-, biological replicate 2, treated, time course 2 hours	TSC2-/- p53-/-, biological replicate 1, treated, time course 6 hours	TSC2-/- p53-/-, biological replicate 2, treated, time course 6 hours	TSC2-/- p53-/-, biological replicate 1, treated, time course 12 hours	TSC2-/- p53-/-, biological replicate 2, treated, time course 12 hours	TSC2-/- p53-/-, biological replicate 1, treated, time course 24 hours	TSC2-/- p53-/-, biological replicate 2, treated, time course 24 hours	TSC1-/-, biological replicate 1, no treatment	TSC1-/-, biological replicate 2, no treatment	TSC1-/-, biological replicate 3, no treatment	TSC1-/-, biological replicate 1, treated, time course 2 hours	TSC1-/-, biological replicate 2, treated, time course 2 hours	TSC1-/-, biological replicate 1, treated, time course 6 hours	TSC1-/-, biological replicate 2, treated, time course 6 hours	TCS1-/-, biological replicate 1, treated, time course 12 hours	TSC1-/-, biological replicate 2, treated, time course 12 hours	TSC1-/-, biological replicate 1, treated, time course 24 hours	TSC1-/-, biological replicate 2, treated, time course 24 hours
[truncated: 169 more rows]

[truncated: 1 more sheets: Top 20 probes]
